# Supplementary material for: A serine/threonine protein kinase encoding gene KERNEL NUMBER PER ROW6 regulates maize grain yield
Source: Nat Commun. 2020 Feb 20;11:988. doi: 10.1038/s41467-020-14746-7 (PMC7033126; doi:10.1038/s41467-020-14746-7)
Supplement: Supplementary file 5 — Supplementary Data 1 [file 41467_2020_14746_MOESM5_ESM.xlsx]

## Sheet: Sheet1
Supplementary Data 1. Associations between KNR6 polymorphisms and KNR in 224 diverse maize inbred lines.
Marker	Chromosome	Position(bp)	p-value	-log10(p-value)
chr6.s_94141313	6	94141313	0.279814	0.55
chr6.s_94149016	6	94149016	0.114329	0.94
chr6.s_94150177	6	94150177	0.700946	0.15
chr6.s_94151360	6	94151360	0.45988	0.34
chr6.s_94151477	6	94151477	0.119782	0.92
chr6.s_94152819	6	94152819	0.967616	0.01
chr6.s_94153092	6	94153092	0.404649	0.39
chr6.s_94155377	6	94155377	0.0406231	1.39
chr6.s_94155392	6	94155392	0.13808	0.86
chr6.s_94155476	6	94155476	0.503267	0.3
chr6.s_94155477	6	94155477	0.188983	0.72
chr6.s_94169031	6	94169031	0.462591	0.33
chr6.s_94169147	6	94169147	0.288196	0.54
chr6.s_94173598	6	94173598	0.777253	0.11
chr6.s_94173781	6	94173781	0.0418602	1.38
chr6.s_94183292	6	94183292	0.0442625	1.35
chr6.s_94183318	6	94183318	0.120079	0.92
chr6.s_94183325	6	94183325	0.120079	0.92
chr6.s_94183367	6	94183367	0.119783	0.92
chr6.s_94183425	6	94183425	0.0332361	1.48
chr6.s_94183943	6	94183943	0.0110884	1.96
chr6.s_94184008	6	94184008	0.0110884	1.96
chr6.s_94184066	6	94184066	0.0110884	1.96
chr6.s_94184132	6	94184132	0.0047145	2.33
chr6.s_94184252	6	94184252	0.0047145	2.33
chr6.s_94184591	6	94184591	0.143413	0.84
M4440	6	94190320	0.19771	0.7
M3156	6	94191602	0.0023612	2.63
M3141	6	94191615	0.0023612	2.63
M2889	6	94191868	0.0023612	2.63
M2878	6	94191878	0.0023612	2.63
M2644	6	94192113	0.0023612	2.63
M2641	6	94192115	0.000954	3.02
M2489	6	94192268	0.000362	3.44
M2468	6	94192289	0.000362	3.44
M2428	6	94192329	8.81e-05	4.05
M2377	6	94192372	8.81e-05	4.05
M2235	6	94192514	8.81e-05	4.05
M2109	6	94192637	8.81e-05	4.05
M2089	6	94192659	8.81e-05	4.05
M2076	6	94192672	8.81e-05	4.05
M2052	6	94192696	8.81e-05	4.05
M2028	6	94192720	8.81e-05	4.05
M2010	6	94192738	8.81e-05	4.05
M1893	6	94192855	8.81e-05	4.05
M1872	6	94192876	8.81e-05	4.05
M1812	6	94192936	8.81e-05	4.05
M1774	6	94192974	8.81e-05	4.05
M1770	6	94192978	8.81e-05	4.05
M1769	6	94192979	8.81e-05	4.05
M1759	6	94192989	8.81e-05	4.05
M1693	6	94193055	8.81e-05	4.05
M1686	6	94193062	8.81e-05	4.05
M1619	6	94193129	0.0106892	1.97
M1587	6	94193161	9.96e-05	4
M1581	6	94193167	0.0062489	2.2
M1572	6	94193176	9.96e-05	4
M1567	6	94193181	9.96e-05	4
M1486	6	94193260	8.81e-05	4.05
M1466	6	94193280	8.81e-05	4.05
M1440	6	94193306	8.81e-05	4.05
M1405	6	94193334	8.81e-05	4.05
M1372	6	94193368	0.829449	0.08
M1315	6	94193426	8.81e-05	4.05
M1305	6	94193435	0.829449	0.08
M1288	6	94193453	8.81e-05	4.05
M1244	6	94193497	0.895498	0.05
M1229	6	94193509	8.81e-05	4.05
M1216	6	94193523	8.81e-05	4.05
M1116	6	94193601	8.81e-05	4.05
M1064	6	94193653	0.000566	3.25
M1052	6	94193665	8.81e-05	4.05
M1048	6	94193669	8.81e-05	4.05
TE-PAV	6	94193670	8.81e-05	4.05
M873	6	94198710	0.000566	3.25
M858	6	94198718	8.81e-05	4.05
M857	6	94198719	8.81e-05	4.05
M794	6	94198780	0.777145	0.11
M793	6	94198781	8.81e-05	4.05
M792	6	94198782	8.81e-05	4.05
M697	6	94198855	8.81e-05	4.05
M696	6	94198856	8.81e-05	4.05
M687	6	94198865	8.81e-05	4.05
M652	6	94198898	8.81e-05	4.05
M626	6	94198924	8.81e-05	4.05
M625	6	94198925	8.81e-05	4.05
M597	6	94198953	8.81e-05	4.05
M590	6	94198960	8.81e-05	4.05
M573	6	94198977	8.81e-05	4.05
M436	6	94199005	0.75305	0.12
M432	6	94199010	8.81e-05	4.05
M361	6	94199074	0.75305	0.12
M357	6	94199079	8.81e-05	4.05
M347	6	94199088	0.75305	0.12
M340	6	94199096	0.75305	0.12
M308	6	94199127	0.0104621	1.98
M303	6	94199132	8.81e-05	4.05
M302	6	94199133	8.81e-05	4.05
M289	6	94199146	0.0104621	1.98
M280	6	94199155	0.0104621	1.98
M277	6	94199158	0.75305	0.12
M264	6	94199165	0.0104621	1.98
M262	6	94199167	0.0104621	1.98
M225	6	94199201	8.81e-05	4.05
M221	6	94199208	0.75305	0.12
M212	6	94199216	0.75305	0.12
M204	6	94199224	0.75305	0.12
M187	6	94199234	0.0104621	1.98
M163	6	94199258	0.0130105	1.89
M152	6	94199262	0.696019	0.16
M142	6	94199271	0.75305	0.12
M141	6	94199273	8.81e-05	4.05
M85	6	94199329	8.81e-05	4.05
M26	6	94199376	8.81e-05	4.05
M15	6	94199393	0.00427	2.37
M11	6	94199396	0.00427	2.37
chr6.s_94199420	6	94199420	0.942968	0.03
chr6.s_94199444	6	94199444	0.0263169	1.58
chr6.s_94199546	6	94199546	0.222207	0.65
chr6.s_94199699	6	94199699	0.0010433	2.98
chr6.s_94199772	6	94199772	0.0058323	2.23
chr6.s_94199779	6	94199779	0.0035528	2.45
chr6.s_94199786	6	94199786	0.006839	2.17
chr6.s_94199881	6	94199881	0.0358526	1.45
chr6.s_94199991	6	94199991	0.0124522	1.9
chr6.s_94200019	6	94200019	0.000863	3.06
chr6.s_94200020	6	94200020	0.007781	2.11
chr6.s_94200069	6	94200069	0.0033391	2.48
chr6.s_94200075	6	94200075	0.0012197	2.91
chr6.s_94200089	6	94200089	0.002066	2.68
chr6.s_94200162	6	94200162	0.0027131	2.57
chr6.s_94200171	6	94200171	0.000525	3.28
chr6.s_94200186	6	94200186	0.0028814	2.54
chr6.s_94204699	6	94204699	0.0041528	2.38
LTR-PAV	6	94204778	8.81e-05	4.05
chr6.s_94214053	6	94214053	0.000831	3.08
chr6.s_94214109	6	94214109	0.0011727	2.93
chr6.s_94214115	6	94214115	0.543207	0.27
chr6.s_94214130	6	94214130	0.000602	3.22
chr6.s_94214136	6	94214136	0.387589	0.41
chr6.s_94214144	6	94214144	0.000404	3.39
chr6.s_94216574	6	94216574	0.198663	0.7
chr6.s_94216594	6	94216594	0.0011	2.96
chr6.s_94216613	6	94216613	0.426488	0.37
chr6.s_94216652	6	94216652	0.177865	0.75
chr6.s_94216739	6	94216739	0.174547	0.76
chr6.s_94216745	6	94216745	0.252444	0.6
chr6.s_94216781	6	94216781	0.0136326	1.87
chr6.s_94216832	6	94216832	0.0607923	1.22
chr6.s_94216851	6	94216851	0.218393	0.66
chr6.s_94216960	6	94216960	0.0560326	1.25
chr6.s_94217202	6	94217202	0.423886	0.37
chr6.s_94217293	6	94217293	0.104286	0.98
chr6.s_94217321	6	94217321	0.301945	0.52
chr6.s_94217475	6	94217475	0.0211589	1.67
chr6.s_94217701	6	94217701	0.010225	1.99
chr6.s_94217713	6	94217713	0.0035955	2.44
chr6.s_94217824	6	94217824	0.0455518	1.34
chr6.s_94217892	6	94217892	0.0011869	2.93
chr6.s_94217901	6	94217901	0.575798	0.24
chr6.s_94218000	6	94218000	0.369229	0.43
chr6.s_94218126	6	94218126	0.0056316	2.25
chr6.s_94218228	6	94218228	0.0597053	1.22
chr6.s_94218265	6	94218265	0.427855	0.37
chr6.s_94218274	6	94218274	0.50456	0.3
chr6.s_94218349	6	94218349	0.132046	0.88
chr6.s_94218364	6	94218364	0.124163	0.91
chr6.s_94218426	6	94218426	0.111702	0.95
chr6.s_94218462	6	94218462	0.28055	0.55
chr6.s_94218505	6	94218505	0.27913	0.55
chr6.s_94218562	6	94218562	0.003468	2.46
chr6.s_94218710	6	94218710	0.277173	0.56
chr6.s_94218727	6	94218727	0.0022061	2.66
chr6.s_94218809	6	94218809	0.193496	0.71
chr6.s_94218879	6	94218879	0.0266188	1.57
chr6.s_94218948	6	94218948	0.192611	0.72
chr6.s_94218959	6	94218959	0.244596	0.61
chr6.s_94218969	6	94218969	0.115459	0.94
chr6.s_94218989	6	94218989	0.884019	0.05
chr6.s_94219063	6	94219063	0.872293	0.06
chr6.s_94219064	6	94219064	0.207208	0.68
chr6.s_94219078	6	94219078	0.164743	0.78
chr6.s_94219133	6	94219133	0.049274	1.31
chr6.s_94219135	6	94219135	0.950924	0.02
chr6.s_94219153	6	94219153	0.073972	1.13
chr6.s_94219290	6	94219290	0.729378	0.14
chr6.s_94219456	6	94219456	0.712043	0.15
chr6.s_94219492	6	94219492	0.552669	0.26
chr6.s_94219526	6	94219526	0.869521	0.06
chr6.s_94219813	6	94219813	0.564424	0.25
chr6.s_94219883	6	94219883	0.363719	0.44
chr6.s_94220041	6	94220041	0.595197	0.23
chr6.s_94220101	6	94220101	0.35137	0.45
chr6.s_94220116	6	94220116	0.306922	0.51
chr6.s_94220152	6	94220152	0.410956	0.39
chr6.s_94220159	6	94220159	0.904004	0.04
chr6.s_94220193	6	94220193	0.410222	0.39
chr6.s_94220242	6	94220242	0.500696	0.3
chr6.s_94220434	6	94220434	0.689474	0.16
chr6.s_94220482	6	94220482	0.109614	0.96
chr6.s_94220504	6	94220504	0.374675	0.43
chr6.s_94220565	6	94220565	0.738753	0.13
chr6.s_94220623	6	94220623	0.0201034	1.7
chr6.s_94220671	6	94220671	0.305749	0.51
chr6.s_94220679	6	94220679	0.263303	0.58
chr6.s_94220693	6	94220693	0.939884	0.03
chr6.s_94220719	6	94220719	0.0036896	2.43
chr6.s_94220744	6	94220744	0.530773	0.28
chr6.s_94220795	6	94220795	0.466078	0.33
chr6.s_94221256	6	94221256	0.842676	0.07
chr6.s_94221301	6	94221301	0.839007	0.08
chr6.s_94221309	6	94221309	0.0378566	1.42
chr6.s_94223041	6	94223041	0.0111802	1.95
chr6.s_94230769	6	94230769	0.108521	0.96
chr6.s_94230777	6	94230777	0.659993	0.18
chr6.s_94230915	6	94230915	0.000803	3.1
chr6.s_94231172	6	94231172	0.0666118	1.18
chr6.s_94231188	6	94231188	0.694837	0.16
chr6.s_94231247	6	94231247	0.312575	0.51
chr6.s_94231252	6	94231252	0.303915	0.52
chr6.s_94231312	6	94231312	0.390432	0.41
chr6.s_94231387	6	94231387	0.509486	0.29
chr6.s_94231714	6	94231714	0.463145	0.33
chr6.s_94231725	6	94231725	0.749621	0.13
chr6.s_94231833	6	94231833	0.751224	0.12
chr6.s_94231844	6	94231844	0.396202	0.4
chr6.s_94231902	6	94231902	0.391513	0.41
chr6.s_94231941	6	94231941	0.176522	0.75
chr6.s_94232240	6	94232240	0.211917	0.67
chr6.s_94232295	6	94232295	0.44667	0.35
chr6.s_94232303	6	94232303	0.244044	0.61
chr6.s_94232309	6	94232309	0.772953	0.11
chr6.s_94232325	6	94232325	0.816296	0.09
chr6.s_94232382	6	94232382	0.0724934	1.14
chr6.s_94232471	6	94232471	0.158799	0.8
chr6.s_94232486	6	94232486	0.824453	0.08
chr6.s_94232505	6	94232505	0.644447	0.19
chr6.s_94232520	6	94232520	0.675021	0.17
chr6.s_94232559	6	94232559	0.637921	0.2
chr6.s_94232575	6	94232575	0.585836	0.23
chr6.s_94232585	6	94232585	0.585836	0.23
chr6.s_94232593	6	94232593	0.48039	0.32
chr6.s_94232607	6	94232607	0.637343	0.2
chr6.s_94232624	6	94232624	0.626233	0.2
chr6.s_94232676	6	94232676	0.22366	0.65
chr6.s_94232742	6	94232742	0.341882	0.47
chr6.s_94232818	6	94232818	0.001172	2.93
chr6.s_94232832	6	94232832	0.0014898	2.83
chr6.s_94232869	6	94232869	0.0087663	2.06
chr6.s_94232875	6	94232875	0.352953	0.45
chr6.s_94233005	6	94233005	0.762602	0.12
chr6.s_94233130	6	94233130	0.295786	0.53
chr6.s_94233281	6	94233281	0.868209	0.06
chr6.s_94233375	6	94233375	0.268257	0.57
chr6.s_94233553	6	94233553	0.970896	0.01
chr6.s_94233658	6	94233658	0.404455	0.39
chr6.s_94234090	6	94234090	0.967605	0.01
chr6.s_94234142	6	94234142	0.408388	0.39
chr6.s_94234190	6	94234190	0.848061	0.07
chr6.s_94234292	6	94234292	0.860785	0.07
chr6.s_94234364	6	94234364	0.697466	0.16
chr6.s_94234662	6	94234662	0.045206	1.34
chr6.s_94234802	6	94234802	0.948539	0.02
chr6.s_94234880	6	94234880	0.813662	0.09
chr6.s_94234909	6	94234909	0.913359	0.04
chr6.s_94235018	6	94235018	0.556695	0.25
chr6.s_94235033	6	94235033	0.556695	0.25
chr6.s_94235149	6	94235149	0.408091	0.39
chr6.s_94235278	6	94235278	0.131425	0.88
chr6.s_94235369	6	94235369	0.384033	0.42
chr6.s_94235375	6	94235375	0.461048	0.34
chr6.s_94235436	6	94235436	0.523075	0.28
chr6.s_94235481	6	94235481	0.807832	0.09
chr6.s_94235525	6	94235525	0.46069	0.34
chr6.s_94235558	6	94235558	0.637115	0.2
chr6.s_94235588	6	94235588	0.350076	0.46
chr6.s_94235629	6	94235629	0.341173	0.47
chr6.s_94235670	6	94235670	0.563494	0.25
chr6.s_94235761	6	94235761	0.984852	0.01
chr6.s_94235774	6	94235774	0.95336	0.02
chr6.s_94235950	6	94235950	0.721818	0.14
chr6.s_94235985	6	94235985	0.182512	0.74
chr6.s_94235999	6	94235999	0.596021	0.22
chr6.s_94236057	6	94236057	0.851529	0.07
chr6.s_94236084	6	94236084	0.918835	0.04
chr6.s_94236093	6	94236093	0.978689	0.01
chr6.s_94236131	6	94236131	0.0476974	1.32
chr6.s_94236134	6	94236134	0.404911	0.39
chr6.s_94236214	6	94236214	0.439846	0.36
chr6.s_94236232	6	94236232	0.0648802	1.19
chr6.s_94236233	6	94236233	0.348988	0.46
chr6.s_94236243	6	94236243	0.101645	0.99
chr6.s_94236252	6	94236252	0.381812	0.42
chr6.s_94236271	6	94236271	0.291335	0.54
chr6.s_94236312	6	94236312	0.745826	0.13
chr6.s_94236368	6	94236368	0.131513	0.88
chr6.s_94236377	6	94236377	0.225001	0.65
chr6.s_94236391	6	94236391	0.432105	0.36
chr6.s_94237036	6	94237036	0.0344781	1.46
chr6.s_94238111	6	94238111	0.703691	0.15
chr6.s_94238128	6	94238128	0.905744	0.04
chr6.s_94238133	6	94238133	0.860102	0.07
chr6.s_94238157	6	94238157	0.942411	0.03
chr6.s_94238169	6	94238169	0.71539	0.15
chr6.s_94238544	6	94238544	0.819826	0.09
chr6.s_94238730	6	94238730	0.723677	0.14
chr6.s_94238797	6	94238797	0.472863	0.33
chr6.s_94238813	6	94238813	0.709273	0.15
chr6.s_94238847	6	94238847	0.686452	0.16
chr6.s_94238878	6	94238878	0.977542	0.01
chr6.s_94238902	6	94238902	0.702696	0.15
chr6.s_94238967	6	94238967	0.733361	0.13
chr6.s_94238994	6	94238994	0.0821384	1.09
chr6.s_94239010	6	94239010	0.0941502	1.03
chr6.s_94239016	6	94239016	0.999502	0
chr6.s_94239039	6	94239039	0.395264	0.4
chr6.s_94239054	6	94239054	0.33069	0.48
chr6.s_94239059	6	94239059	0.643516	0.19
chr6.s_94239074	6	94239074	0.713521	0.15
chr6.s_94239080	6	94239080	0.960541	0.02
chr6.s_94239096	6	94239096	0.579391	0.24
chr6.s_94239127	6	94239127	0.872263	0.06
chr6.s_94239141	6	94239141	0.677928	0.17
chr6.s_94239161	6	94239161	0.794322	0.1
chr6.s_94239176	6	94239176	0.982788	0.01
chr6.s_94239193	6	94239193	0.608054	0.22
chr6.s_94239198	6	94239198	0.791234	0.1
chr6.s_94239203	6	94239203	0.625577	0.2
chr6.s_94239325	6	94239325	0.970263	0.01
chr6.s_94239334	6	94239334	0.648498	0.19
chr6.s_94239423	6	94239423	0.0146475	1.83
chr6.s_94239428	6	94239428	0.926957	0.03
chr6.s_94239456	6	94239456	0.908366	0.04
chr6.s_94240287	6	94240287	0.228947	0.64
chr6.s_94240292	6	94240292	0.222306	0.65
chr6.s_94240312	6	94240312	0.217547	0.66
chr6.s_94240325	6	94240325	0.232038	0.63
chr6.s_94240333	6	94240333	0.168375	0.77
chr6.s_94240360	6	94240360	0.166744	0.78
chr6.s_94240471	6	94240471	0.286971	0.54
chr6.s_94240718	6	94240718	0.0145772	1.84
chr6.s_94240724	6	94240724	0.657765	0.18
chr6.s_94240808	6	94240808	0.300549	0.52
chr6.s_94240832	6	94240832	0.516346	0.29
chr6.s_94240874	6	94240874	0.36986	0.43
chr6.s_94241520	6	94241520	0.874646	0.06
chr6.s_94241559	6	94241559	0.332756	0.48
chr6.s_94241636	6	94241636	0.299894	0.52
chr6.s_94241693	6	94241693	0.959066	0.02
chr6.s_94241696	6	94241696	0.939515	0.03
chr6.s_94241775	6	94241775	0.560131	0.25
chr6.s_94241776	6	94241776	0.472639	0.33
chr6.s_94241782	6	94241782	0.465527	0.33
chr6.s_94241791	6	94241791	0.457206	0.34
chr6.s_94241797	6	94241797	0.134294	0.87
chr6.s_94241873	6	94241873	0.176918	0.75
chr6.s_94241918	6	94241918	0.535194	0.27
chr6.s_94241959	6	94241959	0.398599	0.4
chr6.s_94241992	6	94241992	0.660652	0.18
chr6.s_94242023	6	94242023	0.440508	0.36
chr6.s_94242031	6	94242031	0.749435	0.13
chr6.s_94242042	6	94242042	0.690581	0.16
chr6.s_94242146	6	94242146	0.417041	0.38
chr6.s_94242170	6	94242170	0.564952	0.25
chr6.s_94242208	6	94242208	0.609346	0.22
chr6.s_94242210	6	94242210	0.489923	0.31
chr6.s_94242213	6	94242213	0.847802	0.07
chr6.s_94242234	6	94242234	0.728311	0.14
chr6.s_94242259	6	94242259	0.804498	0.09
chr6.s_94242309	6	94242309	0.505261	0.3
chr6.s_94242317	6	94242317	0.584089	0.23
chr6.s_94242403	6	94242403	0.864909	0.06
chr6.s_94242410	6	94242410	0.842567	0.07
chr6.s_94242464	6	94242464	0.772658	0.11
chr6.s_94242477	6	94242477	0.765612	0.12
chr6.s_94242621	6	94242621	0.0544379	1.26
chr6.s_94242635	6	94242635	0.0582152	1.23
chr6.s_94242653	6	94242653	0.128432	0.89
chr6.s_94242663	6	94242663	0.05833	1.23
chr6.s_94242754	6	94242754	0.203387	0.69
chr6.s_94242973	6	94242973	0.070866	1.15
chr6.s_94243055	6	94243055	0.544274	0.26
chr6.s_94243119	6	94243119	0.105704	0.98
chr6.s_94243175	6	94243175	0.857381	0.07
chr6.s_94243216	6	94243216	0.672118	0.17
chr6.s_94243225	6	94243225	0.834344	0.08
chr6.s_94243229	6	94243229	0.17979	0.75
chr6.s_94243240	6	94243240	0.466757	0.33
chr6.s_94243247	6	94243247	0.466757	0.33
chr6.s_94243286	6	94243286	0.108866	0.96
chr6.s_94243322	6	94243322	0.924847	0.03
chr6.s_94243336	6	94243336	0.931752	0.03
chr6.s_94243427	6	94243427	0.843286	0.07
chr6.s_94243499	6	94243499	0.473103	0.33
chr6.s_94243589	6	94243589	0.882065	0.05
chr6.s_94243776	6	94243776	0.0071517	2.15
chr6.s_94243805	6	94243805	0.637449	0.2
chr6.s_94243988	6	94243988	0.794805	0.1
chr6.s_94244032	6	94244032	0.724157	0.14
chr6.s_94244047	6	94244047	0.974622	0.01
chr6.s_94244079	6	94244079	0.344355	0.46
chr6.s_94244085	6	94244085	0.643398	0.19
chr6.s_94244087	6	94244087	0.645552	0.19
chr6.s_94244096	6	94244096	0.643398	0.19
chr6.s_94244116	6	94244116	0.810865	0.09
chr6.s_94244135	6	94244135	0.316877	0.5
chr6.s_94244233	6	94244233	0.619953	0.21
chr6.s_94244259	6	94244259	0.950537	0.02
chr6.s_94245138	6	94245138	0.0506066	1.3
chr6.s_94245334	6	94245334	0.958094	0.02
chr6.s_94245387	6	94245387	0.0076573	2.12
chr6.s_94245653	6	94245653	0.120123	0.92
chr6.s_94245703	6	94245703	0.0595213	1.23
chr6.s_94245868	6	94245868	0.567271	0.25
chr6.s_94245873	6	94245873	0.117696	0.93
chr6.s_94245887	6	94245887	0.608219	0.22
chr6.s_94245978	6	94245978	0.013292	1.88
chr6.s_94245983	6	94245983	0.041249	1.38
chr6.s_94246219	6	94246219	0.710015	0.15
chr6.s_94246261	6	94246261	0.834617	0.08
chr6.s_94246362	6	94246362	0.945319	0.02
chr6.s_94246583	6	94246583	0.398034	0.4
chr6.s_94246793	6	94246793	0.902419	0.04
chr6.s_94246907	6	94246907	0.972148	0.01
chr6.s_94247153	6	94247153	0.192387	0.72
chr6.s_94247215	6	94247215	0.346963	0.46
chr6.s_94247470	6	94247470	0.429948	0.37
chr6.s_94247708	6	94247708	0.572939	0.24
chr6.s_94249265	6	94249265	0.771435	0.11
chr6.s_94249436	6	94249436	0.79223	0.1
chr6.s_94249556	6	94249556	0.881983	0.05
chr6.s_94249584	6	94249584	0.79223	0.1
chr6.s_94249611	6	94249611	0.881983	0.05
Markers "M+number" are genetic variants that are identified in the 5'-UTR, the gene body and the 3'-UTR of KNR6 through PCR amplification and clone sequencing. Markers "chr6.s_number" are genetic variants that are identified in approximately 100_kb region centered on KNR6 through next generation sequencing. TE-PAV: the presence/absence variant of the Harbinger-like transposable element in the 5'-…
