# Supplementary material for: A serine/threonine protein kinase encoding gene KERNEL NUMBER PER ROW6 regulates maize grain yield
Source: Nat Commun. 2020 Feb 20;11:988. doi: 10.1038/s41467-020-14746-7 (PMC7033126; doi:10.1038/s41467-020-14746-7)
Supplement: Supplementary file 6 — Supplementary Data 2 [file 41467_2020_14746_MOESM6_ESM.xlsx]

## Sheet: Sheet1
Supplementary Data 2. KNR6-interacting protein detected by Immunoprecipitation-Mass Spectrometry (IP-MS).
Function	Gene ID	Annotation		Unique peptides		MW[kDa]	calc.pI
			Rep1	Rep2	Rep3
protein binding	Zm00001d050375	14-3-3-like protein	14	1	1	28.8	4.84
	Zm00001d053090	14-3-3-like protein	15	1	1	29.5	4.87
	Zm00001d052796	14-3-3-like protein A	10	1	1	29.7	4.94
	Zm00001d032231	14-3-3-like protein GF14 nu	15	0	1	28.9	4.88
	Zm00001d052698	14-3-3-like protein GF14 nu	7	0	0	28.6	4.82
	Zm00001d003401	14-3-3-like protein GF14-6	0	3	1	30.9	4.78
GTP binding	Zm00001d042962	Ypt/Rab-GAP domain of gyp1p superfamily protein	1	0	1	94.1	4.89
	Zm00001d035887	Rho GTPase activation protein (RhoGAP)	2	1	0	93.9	5.71
	Zm00001d038063	ADP-ribosylation factor GTPase-activating protein	3	0	3	43.4	5.67
	Zm00001d011474	Ran GTP binding protein	6	0	1	25.2	7.12
	Zm00001d017239	RAN GTPase-activating protein 2	10	0	2	56.8	4.7
	Zm00001d039091	GTP-binding nuclear protein Ran-2	6	1	1	25	7.12
	Zm00001d044054	GTP-binding nuclear protein Ran-2	6	1	1	25.1	7.12
intracellular transport	Zm00001d049155	Sec23/Sec24 protein transport family protein	4	0	4	86.3	6.02
	Zm00001d048100	SecY protein transport family protein	3	0	3	56.5	9.35
	Zm00001d019287	Protein transport protein SEC13 homolog B	5	0	1	35.4	6.04
	Zm00001d007075	Protein transport protein SEC31 homolog B	5	0	4	130.6	6.39
	Zm00001d033174	Golgi associated protein homolog	3	0	5	41.2	6.13
	Zm00001d026283	coatomer protein2	3	3	2	34	5.35
	Zm00001d033734	Coatomer subunit alpha-1	8	6	0	119.8	6.37
	Zm00001d008218	Coatomer subunit beta	5	0	8	105	5.94
	Zm00001d036161	Coatomer subunit beta'-3	2	0	4	101.7	5.14
	Zm00001d023943	Coatomer subunit delta	5	0	5	58.6	5.63
	Zm00001d007758	Coatomer subunit gamma	8	0	1	102.2	5.1
development process	Zm00001d019881	Auxin transport protein BIG	1	0	2	550.3	6.2
	Zm00001d014887	nana plant2	6	2	5	65.1	8.27
	Zm00001d024523	Ramosa1 enhancer locus2	4	0	4	126.9	7.33
	Zm00001d021573	SBP domain containing protein	1	0	1	21	9.58
	Zm00001d023636	Zinc finger CCCH domain-containing protein 67	1	2	1	56.4	7.33
	Zm00001d053813	Cullin-associated NEDD8-dissociated protein 1	9	3	0	134.3	6.16
	Zm00001d002027	COP9 signalosome complex subunit 5b	1	1	1	40.1	5.36
	Zm00001d030968	Flowering locus K homology domain	4	0	6	54.2	5.43
	Zm00001d052848	COP9 signalosome complex subunit 6a	1	1	1	37.2	6.6
response to stress	Zm00001d023516	Salt stress-induced protein	2	0	3	13.4	8.78
	Zm00001d043261	Universal stress protein PHOS34	4	0	2	27.7	5.11
	Zm00001d016783	stress-induced protein kinase1	2	1	0	41.8	6.18
	Zm00001d012237	SnRK1-interacting protein 1	2	1	0	20.1	7.05
	Zm00001d044172	SGT1 disease resistance protein homolog1	2	0	2	40.3	5.08
	Zm00001d016736	2-Cys peroxiredoxin BAS1 chloroplastic	2	0	1	28.1	6.1
	Zm00001d053223	L-ascorbate peroxidase 3 peroxisomal	1	0	3	30.4	7.2
	Zm00001d007202	Lon protease homolog 2 peroxisomal	1	0	2	107.6	5.5
translation	Zm00001d037873	elongation factor alpha3	13	1	0	19.9	9.54
	Zm00001d034856	elongation factor TU mitochondrial1	15	1	6	48.5	6.55
	Zm00001d039518	eukaryotic initiation factor3	3	3	7	111.8	9.17
	Zm00001d006725	Eukaryotic peptide chain release factor subunit 1-2	5	2	6	49.2	5.52
	Zm00001d009749	eukaryotic translation initiation factor 2 (eIF-2) family protein	1	1	4	143.5	5.22
	Zm00001d029048	Eukaryotic translation initiation factor 2 beta subunit	3	0	2	30.7	6.8
	Zm00001d006613	eukaryotic translation initiation factor 2 gamma subunit	4	2	6	50.7	8.62
	Zm00001d007179	Eukaryotic translation initiation factor 2 subunit beta	3	1	1	30.2	6.8
	Zm00001d030011	Eukaryotic translation initiation factor 3 subunit B	7	2	0	82.9	5.22
	Zm00001d002166	Eukaryotic translation initiation factor 3 subunit C	9	0	11	106	5.55
	Zm00001d005238	Eukaryotic translation initiation factor 3 subunit E	2	1	3	51	5.81
	Zm00001d049656	Eukaryotic translation initiation factor 3 subunit G	5	1	8	31.6	8.51
	Zm00001d025193	Eukaryotic translation initiation factor 3 subunit H	2	1	4	42	5.06
	Zm00001d007900	Eukaryotic translation initiation factor 3 subunit I	4	1	5	36.3	6.47
	Zm00001d022513	Elongation factor 1-beta 2	7	1	5	23.4	4.72
	Zm00001d036959	Elongation factor gamma1	9	2	0	47.1	6.37
	Zm00001d017092	Elongation factor Tu	2	1	5	50.5	6.48
The immunoprecipitation assay was performed using an anti-KNR6 antibody with three biological replicates (Rep1, Rep2 and Rep3). Mass spectrometry was performed in Beijing Genomics Institute (BGI) (http://www.genomics.cn/). The mass spectrometry data was searched against the protein database of the B73 AGPv4_pep.fasta using Proteome Discoverer software, version 2.1 (Thermo Fischer Scientific, Brem…
