# Supplementary material for: A serine/threonine protein kinase encoding gene KERNEL NUMBER PER ROW6 regulates maize grain yield
Source: Nat Commun. 2020 Feb 20;11:988. doi: 10.1038/s41467-020-14746-7 (PMC7033126; doi:10.1038/s41467-020-14746-7)
Supplement: Supplementary file 7 — Supplementary Data 3 [file 41467_2020_14746_MOESM7_ESM.xlsx]

## Sheet: Sheet1
Supplementary Data 3. Primers and probes used in this study.
Primers Name	Forward (5’-3’)	Reverse (5’-3’)	Purpose
umc1656	GTACGAGCAGGCCATTAACCC	AGTTTTGACCGCGCAAAAGTTA	Fine mapping
M1	GCCTGTTGTTGGAGAAGTGC	GCACCGAAGAGGAAGATTCA
M2	TTTTGGCCTGAGAATCCAAG	ATTTGCGGTCAGTGGGTAAG
M3	CGGATCCGTCTGCACACTA	GATGTCGTGGAGGCGTTC
M4	CAAGTGCCACCTGTCTGTCA	TAATTCCTGGATCCGTCACC
M5	CCCCTATCAGGTATAGGTAGGC	TGCAGTGTAAGAGAAGAAAACAAA
M6	CTGCAAAACATTCGATGTA	ACCAGCATGGCACACTTGCT
M7	GGACCAGTCGCTAGATTGC	AATGCATGATTGGCTTCAA
M8	CTAGCGCTCGCACGCCATG	TGACACCGACACGACGTGG
Umc1257	CAACGGAAGTGGCTGTAGAGTTTT	ACAGAGCATGTCAGGTATTTGCAG
5'-RACE-outer		GGATCGTCTTGTTGTTGTGG	Rapid amplification of cDNA ends
5′-RACE-inner		CGGCAGTTCAGTCTTGTTCA
3'-RACE-outer	ACGACGCGCACCTCCATCACCT
3′-RACE-inner	CGAGATATCGGAGCGCGACTGA
M9	GTTGTCTGTCTGACTGTCT	TTGGCAAGTATGCGTGAA	Amplification of KNR6
M10	GTCCCGACTTCCGATAAA	TGCTGCGTCAAGAAACAA
M11	TCATCTTCTACTTGCTTGCTCC	TTCCTATTTCCATATCTCCCGA
M12	GACCCACTCTGTTGCTTT	GTGAACCTCCTCCCTCTT
M13	GTCATCATCTTCTTCTTCCCTC	GCCGCTTGTCTGAATACC
M14	ATTTTTATTCAGGTGCTC	ATGTGTCTCAAACTATCG
M15	AGGATACTGAACTGCCATC	GCTGTCTATGATCTTCTCCA
M16	CCTATGATGACCAGATTCTCC	CGAGACATAAGCCGACAA
M17	AAACCGGAGCATTCCAT	CCCGCCGCACCAAGTAG
M18	ATGCCTTTGCCTTCCCTTTC	GATGGATCGTCTTGTTGTTG
CDS-P	CGGGGTACCATGAGTTGTTTTTCTCAC	ACGCGTCGACTCAGTCGCGCTCCGATA	Amplification of KNR6' CDS
QPCR	TGGAGAACTCGGGTAAAT	CTGCGACTCTTGTGCTAA	Expression analysis of KNR6
RT-PCR	ATTGTGAGCGGAAGATGC	TTCAGGTCTCCGAAATCC
G678-1	CTTGCCTATATGGGCGTGTT	CAGATTGTTCGCCACGACTA	Amplification of Zm00001d036601
G678-2	CACCTCCTACGACAGCTTCC	TGAGCCGTTCTCCAGGTACT
G678-3	ATCGATGCCATGTATGACGA	AGCAGTCGACCAGGAAAGAA
G678-4	ATCGATGCCATGTATGACGA	TCGAATTCGGCCTTGTACTT	Expression analysis of Zm00001d036601
CH-P	TGCATACAAACAGTCTACCTAATGG	ACGTGTTTAATGAGACAGTCAGACA	Chop-PCR
CH-N	TAGCCATTGCTGATGTGTGAGTTCCT	AAAGCCAGAAACTGAATGCCACTAAT
CH-5U	CTTTGCCTTCCCTTTCCTCT	CGGCAGTTCAGTCTTGTTCA
CH-5i	CCTCTCGCCTTTTCTTTCCT	TGATTGGCTTCAATCTGCAC
GFP	GAGAAGAACTTTTCACTGGAGTTG	GTTCATCCATGCCATGTGTAATC	Transgenic genotype detection
Bar	CTCGAGTCTACCATGAGCCCAGAAC	CTCGAGTCAAATCTCGGTGACGGGCA	Transgenic genotype detection
OGF05	ACCATGAGTTGTTTTTCTCACCTTTTC	TCAGTCGCGCTCCGATATC	Overexpression vector construction
LTR-F1	GCTTTATTGTGCTAACTCCTAATCA	CAAGTTGCGTTAATCTCGTATAAA	Candidate-gene association mapping
LTR-F2	TGTGTTAATCTATGACAAATGATGG	CAAGTTGCGTTAATCTCGTATAAA
GP1	CCTTTGCCTTCCCTTTCCTC	TACTCCGTAGACTTCTTTCG
GP2	GCATTTCTTTGGTGGGTTGTC	GGATCGTCTTGTTGTTGTGG
GP3	GTATCCTTTCCTGCTACTGC	GGGTCCCTGCGACTCTTGTG
GP4	CTTTCCTCCATGGCAGTGTC	GCAGGGGCCATTGGCGAGTA
TEGP1	CCTTTGCCTTCCCTTTCCTC	TCGTTCCAACCCACCAATCC
TEGP2	AGTTTACCCTGAGCTTTGTC	TACTCCGTAGACTTCTTTCG
LUC-P	GGTACCACTCAGGACCAGTCGCTAGATTGCC	CTGCAGTGGATAGACATCAACATCTGACTGC	Protoplast Transient Expression Assays
Actin	TACGAGATGCCTGATGGTCAGGTCA	TGGAGTTGTACGTGGCCTCATGGAC	Internal control for expression analysis
Zm-tubulin	TACGAGATGCCTGATGGTCAGGTCA	TGGAGTTGTACGTGGCCTCATGGAC	Internal control for chip analysis
K-21B	GAGATATACATAATGCATATGATGAGTTGTTTTTCTCACCTTTTCA	ATGGTGATGGTGATGCTCGAGGTCGCGCTCCGATATCTCGGTG	Protein preparation
A-21B	GAGATATACATAATGCATATGATGGAACGACAGGGGATGGAGGGCA	ATGGTGATGGTGATGCTCGAGCTGGCTGAGCGGCACACACTCG
K-sumo	AGAGAACAGATTGGTGGATCCATGATGAGTTGTTTTTCTCACCTTTTCA	ACGGAGCTCGAATTCGGATCCTCAGTCGCGCTCCGATATCTCGGTG
A-sumo	AGAGAACAGATTGGTGGATCCATGATGGAACGACAGGGGATGGAGGGCA	ACGGAGCTCGAATTCGGATCCCTACTGGCTGAGCGGCACACACTCG
A-4T	CCGCGTGGATCCCCGGAATTCATGGAACGACAGGGGATGGA	CTCGAGTCGACCCGGGAATTCCTACTGGCTGAGCGGCACAC
053090-4T	CCGCGTGGATCCCCGGAATTCATGTCGCCGTCGGAGCCGAC	CTCGAGTCGACCCGGGAATTCTTACTGGCCCTCGGGGGCGG
003401-4T	CCGCGTGGATCCCCGGAATTCATGGCATCAGCAGAGCTTTC	CTCGAGTCGACCCGGGAATTCTTACTGCCCCTCACTCGAGT
K-NLuc	CGAGCTCGGTACCCGGGATCCATGAGTTGTTTTTCTCACCTTTTCA	CGCGTACGAGATCTGGTCGACGTCGCGCTCCGATATCTCGGTG	LCI
A-CLuc	TACGCGTCCCGGGGCGGTACCATGGAACGACAGGGGATGGAGGGCA	ACGAAAGCTCTGCAGGTCGACCTACTGGCTGAGCGGCACACACTCG
003401-CLuc	TACGCGTCCCGGGGCGGTACCATGGCATCAGCAGAGCTTTCCCGTG	ACGAAAGCTCTGCAGGTCGACTTACTGCCCCTCACTCGAGTCCCGC
053090-Cluc	TACGCGTCCCGGGGCGGTACCATGTCGCCGTCGGAGCCGACGCGGG	ACGAAAGCTCTGCAGGTCGACTTACTGGCCCTCGGGGGCGGATTCT
K-in situ	ATGAGTTGTTTTTCTCACCTTTTCA	TAATACGACTCACTATAGGGTCAGTCGCGCTCCGATATCTCGGTG	In situ
A-in situ	ATGGAACGACAGGGGATGGAGGGCA	TAATACGACTCACTATAGGGCTACTGGCTGAGCGGCACACACTCG
