# Supplementary material for: A serine/threonine protein kinase encoding gene KERNEL NUMBER PER ROW6 regulates maize grain yield
Source: Nat Commun. 2020 Feb 20;11:988. doi: 10.1038/s41467-020-14746-7 (PMC7033126; doi:10.1038/s41467-020-14746-7)
Supplement: Supplementary file 8 — Source Data [file 41467_2020_14746_MOESM8_ESM.xlsx]

## Sheet: Fig 1b-d
NILS	Number of florets		NILS	Kernel number per row	Ear length
NILknr6	33		NILknr6	26	13.4
NILknr6	34		NILknr6	28	12.2
NILknr6	33		NILknr6	26	11.4
NILknr6	33		NILknr6	26	13.1
NILknr6	32		NILknr6	27	12.7
NILknr6	33		NILknr6	26	12.5
NILknr6	32		NILknr6	26	12.6
NILknr6	34		NILknr6	26	12.4
NILknr6	33		NILknr6	25	13.5
NILknr6	33		NILknr6	27	11.8
NILknr6	34		NILknr6	28	12.8
NILknr6	33		NILknr6	25	12.7
NILknr6	36		NILknr6	27	13.4
NILknr6	33		NILknr6	28	13.2
NILknr6	32		NILknr6	25	13.2
NILknr6	34		NILknr6	28	12.9
NILknr6	32		NILknr6	27	13.2
NILknr6	33		NILknr6	28	12.8
NILknr6	35		NILknr6	25	12.4
NILknr6	33		NILknr6	24	12.3
NILknr6	34		NILknr6	25	13.8
NILknr6	34		NILknr6	24	12.9
NILknr6	34		NILknr6	24	13.3
NILknr6	33		NILknr6	24	13.4
NILknr6	34		NILknr6	25	12.7
NILknr6	33		NILknr6	26	12.7
NILknr6	31		NILknr6	26	12.9
NILknr6	33		NILknr6	26	11.2
NILknr6	31		NILknr6	25	12.6
NILknr6	32		NILknr6	28	12.7
NILKNR6	42		NILknr6	28	12.6
NILKNR6	43		NILknr6	26	12.2
NILKNR6	39		NILKNR6	32	14.5
NILKNR6	41		NILKNR6	32	14.5
NILKNR6	40		NILKNR6	33	14.5
NILKNR6	42		NILKNR6	30	13.5
NILKNR6	42		NILKNR6	31	14.5
NILKNR6	41		NILKNR6	33	13.8
NILKNR6	42		NILKNR6	30	14.8
NILKNR6	39		NILKNR6	32	14.8
NILKNR6	39		NILKNR6	29	14.8
NILKNR6	42		NILKNR6	30	13.8
NILKNR6	41		NILKNR6	29	13.1
NILKNR6	40		NILKNR6	31	14.3
NILKNR6	40		NILKNR6	30	14.4
NILKNR6	40		NILKNR6	35	13.8
NILKNR6	40		NILKNR6	29	14.4
NILKNR6	40		NILKNR6	29	13.8
NILKNR6	41		NILKNR6	32	15.5
NILKNR6	41		NILKNR6	30	15.2
NILKNR6	40		NILKNR6	31	14.3
NILKNR6	40		NILKNR6	28	13.4
NILKNR6	41		NILKNR6	31	14.4
NILKNR6	40		NILKNR6	35	12.5
NILKNR6	43		NILKNR6	32	12.4
NILKNR6	42		NILKNR6	32	14.3
NILKNR6	36		NILKNR6	30	13.9
NILKNR6	38		NILKNR6	30	14.3
NILKNR6	40		NILKNR6	29	12.7
NILKNR6	40		NILKNR6	32	14.4

## Sheet: Fig 2c-d,g-h
lineS	Kernel number per row	Ear length		lineS	Kernel number per row	Ear length
NT1	24	11.6		NT3	25	11.7
NT1	23	12.1		NT3	24	12.2
NT1	24	11.6		NT3	24	11.6
NT1	24	12.5		NT3	25	11.7
NT1	24	11.8		NT3	25	12.8
NT1	24	12.7		NT3	25	12.3
NT1	27	11.8		NT3	25	12.4
NT1	22	11.7		NT3	24	12.3
NT1	23	12.4		NT3	25	11.7
NT1	24	12.6		NT3	24	12.2
NT1	24	12.3		NT3	24	11.6
NT1	24	12		NT3	25	11.7
NT1	23	12.5		NT3	25	12.8
NT1	24	12.4		NT3	25	12.3
NT1	24	12.4		NT3	25	12.4
NT1	23	12.5		NT3	24	12.3
NT1	24	12.4		NT3	25	12.4
NT1	24	12.4		NT3	24	12.3
NT1	24	11.6		NT3	25	11.7
NT1	23	12.1		NT3	24	12.2
NT1	25	11.6		NT3	24	11.6
NT1	24	12.5		NT3	25	11.7
NT1	23	11.8		NT3	25	12.8
NT1	24	12.7		NT3	25	12.3
NT1	26	11.8		NT3	25	12.4
NT1	22	11.7		NT3	24	12.3
NT1	24	12.4		NT3	25	11.7
NT1	24	12.5		NT3	24	12.2
NT1	24	12.3		NT3	24	11.6
NT1	24	12		NT3	25	11.7
NT1	23	12.4		NT3	25	12.8
NT1	24	12.4		NT3	25	12.3
NT1	24	12.6		NT3	25	12.4
NT1	23	12.3		NT3	24	12.3
NT1	24	12.4		OE3	27	13.2
NT1	24	12.4		OE3	27	12.8
RNAI-1	21	10.3		OE3	28	13.1
RNAI-1	21	11.2		OE3	27	12.8
RNAI-1	20	11.6		OE3	27	13.2
RNAI-1	20	11.2		OE3	28	12.7
RNAI-1	20	10.6		OE3	26	13.8
RNAI-1	20	10.5		OE3	27	13.9
RNAI-1	20	10.6		OE3	27	13.8
RNAI-1	21	10.8		OE3	26	12.8
RNAI-1	21	10.6		OE3	27	12.9
RNAI-1	21	10.5		OE3	27	13.6
RNAI-1	21	10.4		OE3	27	13.5
RNAI-1	21	9.5		OE3	27	13.5
RNAI-1	22	10.7		OE3	26	12.8
RNAI-1	21	12.3		OE3	27	12.9
RNAI-1	21	12.3		OE3	27	13.6
RNAI-1	20	10.6		OE3	27	13.5
RNAI-1	21	10.8		OE3	27	13.2
RNAI-1	21	10.5		OE3	27	12.8
RNAI-1	21	10.4		OE3	28	13.1
RNAI-1	21	11.2		OE3	27	12.8
RNAI-1	20	11.3		OE3	27	13.2
RNAI-1	20	11.2		OE3	28	12.7
RNAI-1	22	10.9		OE3	26	13.8
RNAI-1	21	10.5		OE3	27	13.9
RNAI-1	20	10.6		OE3	27	13.8
RNAI-1	21	10.8		OE3	26	12.8
RNAI-1	21	10.7		OE3	27	12.9
RNAI-1	21	10.5		OE3	27	13.6
RNAI-1	17	10.4		OE3	27	13.5
RNAI-1	21	9.8		NT4	25	12.4
RNAI-1	22	10.7		NT4	24	11.7
RNAI-1	21	12.3		NT4	24	12.1
RNAI-1	21	12.3		NT4	25	12.3
RNAI-1	20	10.6		NT4	24	12.2
RNAI-1	21	10.8		NT4	25	12.3
RNAI-1	21	10.6		NT4	24	11.9
NT2	24	12.5		NT4	24	11.9
NT2	25	11.2		NT4	25	12.4
NT2	24	12.5		NT4	24	11.7
NT2	24	11.5		NT4	24	12.1
NT2	24	12.5		NT4	25	12.3
NT2	23	12.3		NT4	24	12.2
NT2	23	11.9		NT4	25	12.3
NT2	24	12.2		NT4	24	12
NT2	24	11.6		NT4	24	11.9
NT2	24	11.8		NT4	24	11.9
NT2	24	12.6		NT4	24	11.8
NT2	24	12.7		NT4	25	12.4
NT2	24	11.8		NT4	24	11.7
NT2	25	12.8		NT4	24	12.1
NT2	24	13.2		NT4	25	12.3
NT2	24	12.5		NT4	24	12.2
NT2	24	12.5		NT4	25	12.3
NT2	24	11.6		NT4	24	11.9
NT2	24	12.5		NT4	24	11.9
NT2	25	11.2		NT4	25	12.4
NT2	24	12.2		NT4	24	11.7
NT2	24	11.8		NT4	24	12.1
NT2	24	12.5		NT4	25	12.3
NT2	23	12.3		NT4	24	12.2
NT2	23	11.9		NT4	25	12.3
NT2	24	11.6		OE4	27	13.8
NT2	24	11.8		OE4	26	12.8
NT2	24	12.6		OE4	29	13.9
NT2	24	12.7		OE4	27	13.5
NT2	24	11.8		OE4	27	14.5
NT2	24	12.8		OE4	26	13.9
NT2	25	13.2		OE4	27	13.6
NT2	24	12.5		OE4	27	13.4
NT2	24	11.6		OE4	27	13.6
RNAI-2	22	10.5		OE4	27	12.8
RNAI-2	21	10.1		OE4	26	11.9
RNAI-2	21	10.7		OE4	28	12.7
RNAI-2	22	11.1		OE4	27	12.5
RNAI-2	21	12.3		OE4	27	13.6
RNAI-2	22	11.6		OE4	27	12.8
RNAI-2	22	10.9		OE4	26	12
RNAI-2	21	10.6		OE4	28	12.7
RNAI-2	21	10.8		OE4	27	12.6
RNAI-2	22	10.5		OE4	27	13.8
RNAI-2	21	9.9		OE4	26	12.8
RNAI-2	21	10.7		OE4	29	13.9
RNAI-2	20	11.1		OE4	27	13.5
RNAI-2	21	12.3		OE4	27	14.5
RNAI-2	22	11.6		OE4	26	13.9
RNAI-2	23	10.9		OE4	27	13.6
RNAI-2	21	10.6		OE4	27	13.4
RNAI-2	22	10.8		OE4	27	13.6
RNAI-2	22	10.5		OE4	27	12.8
RNAI-2	21	10		OE4	26	11.9
RNAI-2	21	10.7		OE4	28	12.7
RNAI-2	22	10.8		OE4	27	12.6
RNAI-2	21	12.3		OE4	27	13.6
RNAI-2	22	11.6		OE4	27	12.8
RNAI-2	22	11.2		OE4	26	11.9
RNAI-2	23	10.6		OE4	28	12.7
RNAI-2	21	10.8
RNAI-2	19	10.5
RNAI-2	21	10
RNAI-2	21	10.7
RNAI-2	22	11.1
RNAI-2	21	12.3
RNAI-2	22	11.6
RNAI-2	22	10.9
RNAI-2	21	10.6
RNAI-2	21	10.8

## Sheet: Fig 3e-h
Line	Genotype	KNR	EL
Z2018F	Hap2	24.54	14.04			Luc/Reu	Vector	TE- construct	TE+ construct
M153	Hap2	24.35	13.46			sample1	6.21322	6.33592	0.917787
M165	Hap2	23.13	12.51			sample2	6.63518	6.72332	1.28938
975-12	Hap2	29.63	14.98			sample3	6.69204	7.3762	1.4009
M97	Hap2	25.19	13.98			sample4	7.28423	7.44671	1.82952
XZ698	Hap2	22.76	10.32			sample5	7.64727	8.77237	1.94134
R08	Hap2	32.86	16.4			sample6	7.91686	9.41612	2.37383
SY3073	Hap2	26.71	12.48
B77	Hap2	30.17	14.59			ave	7.0648	7.67844	1.62546
BY807	Hap2	28.87	16.26			SD	0.657592	1.18961	0.52262
BY809	Hap2	29.82	15.81
BY813	Hap2	30.91	15.68
BY843	Hap2	25.59	14.16
BY4960	Hap2	30.5	15.65
BY855	Hap2	33.61	16.94
BY4839	Hap2	30.36	14.28
GY220	Hap2	31.52	14.25
GY237	Hap2	24.99	12.47
GY386	Hap2	28.35	14.59
GY923	Hap2	30.64	14.47
GY462	Hap2	29.12	16.52
RY684	Hap2	28.44	15.26
RY713	Hap2	23.84	12.31
RY737	Hap2	22.01	13.88
RY697	Hap2	30.18	16.43
RY729	Hap2	30.85	13.45
SY999	Hap2	27.88	15.89
SY1032	Hap2	30.28	15.37
SY1035	Hap2	31.21	14.01
SI444	Hap2	25.87	13.07
YE52106	Hap2	32.78	17.24
7884-4HT	Hap2	25.91	14.88
ZHENG22	Hap2	28.77	15.25
SHEN5003	Hap2	25.28	12.89
ZHENG653	Hap2	26.67	11.85
QI319	Hap2	30.57	15.84
JI846	Hap2	32.68	19.76
K10	Hap2	26.17	14.04
JI53	Hap2	28.72	13.89
TIAN77	Hap2	26.56	15.28
C8605	Hap2	25.44	14.4
WU109	Hap2	27.06	13.78
YU87-1	Hap2	25.12	12.88
J4112	Hap2	29.49	14.8
P138	Hap2	29.76	13.06
NAN21-3	Hap2	27.49	14.44
Q1261	Hap2	25.91	13.16
JI63	Hap2	30.23	15.49
8902	Hap2	27.72	13.6
ZAC546	Hap2	34.94	17.49
SI434	Hap2	23.01	12.91
A619	Hap2	25.64	10.97
SC55	Hap2	25.22	11.94
TX5	Hap2	23.74	13.54
BEM	Hap2	25.94	13.6
SW92E114	Hap2	29.55	15.07
HB	Hap2	23.15	11.05
DSB	Hap2	28.1	14.15
04K5686	Hap2	25.32	13.08
WMR	Hap2	26.58	12.59
HUA83-2	Hap2	24.57	14.17
NMJT	Hap2	23.8	11.38
04K5702	Hap2	26.8	12.79
04K5672	Hap2	28.72	13.18
303WX	Hap2	23.71	10.74
D047	Hap2	29.21	14.61
05W002	Hap2	30.12	15.6
07KS4	Hap2	28.34	14.55
R15X1141	Hap2	29.03	14.65
TY5	Hap2	28.14	13.77
TY6	Hap2	26.13	11.21
TY7	Hap2	31.41	16.19
TY11	Hap2	25.67	13.76
B111	Hap2	29.3	13.67
B113	Hap2	30.49	14.73
IRF314	Hap2	26.39	13.89
ZHENG35	Hap2	31.88	16.36
Shen135	Hap2	26.03	12.92
JH59	Hap2	32.11	16.44
ZZ01	Hap2	31.97	17.49
DAN3130	Hap2	25.72	13.84
B151	Hap2	25.48	15.04
R15	Hap2	29.23	16.02
ZHENG29	Hap2	32	16.48
IRF291	Hap2	27.26	14.65
7327	Hap2	32.03	15.43
DH29	Hap2	25.71	13.32
526018	Hap2	25.9	13.8
ES40	Hap2	27.29	15.09
GEMS1	Hap2	30.34	15.68
GEMS3	Hap2	24.5	12.47
GEMS9	Hap2	31.25	15.45
GEMS10	Hap2	26.59	14.01
GEMS11	Hap2	30	14.07
GEMS12	Hap2	27.62	13.19
GEMS13	Hap2	31.35	14.84
GEMS16	Hap2	32.15	14.48
GEMS17	Hap2	31.97	15.77
GEMS18	Hap2	34.54	17.72
GEMS20	Hap2	25.87	14.83
GEMS23	Hap2	31.55	15.49
GEMS24	Hap2	29.64	14.91
GEMS25	Hap2	32.07	17.6
GEMS33	Hap2	32.93	15.43
GEMS35	Hap2	29.62	14.9
GEMS37	Hap2	30.24	15.47
GEMS39	Hap2	32.11	15.88
GEMS40	Hap2	32.46	17.72
GEMS42	Hap2	30.66	15.07
GEMS43	Hap2	30.13	15.51
GEMS44	Hap2	30.29	13.54
GEMS47	Hap2	31.11	15.67
GEMS48	Hap2	32.03	15.28
GEMS51	Hap2	31.39	15.41
GEMS54	Hap2	30.01	15.03
GEMS57	Hap2	29.15	15.76
GEMS58	Hap2	28.66	13.7
GEMS59	Hap2	31.65	18.78
GEMS29	Hap2	25.47	12.62
GEMS41	Hap2	27.19	13.64
BY4944	Hap2	33.35	18.64
GY798	Hap2	28.44	13.18
MO17	Hap2	32.72	15.71
DONG46	Hap2	23.77	12.53
JI853	Hap2	24.3	13.04
YU374	Hap2	29.28	17.04
HSBN	Hap2	26.68	14.06
ZB648	Hap2	27.28	13.6
TT16	Hap2	27.05	14.54
DAN4245	Hap2	32.21	13.41
TY1	Hap2	30.82	14.14
TY3	Hap2	29.47	16.31
TY8	Hap2	29.36	15.96
TY9	Hap2	26.98	14.33
TY10	Hap2	29.86	14.91
LG001	Hap2	28.4	13.98
501	Hap2	27.01	12.46
ZHENG28	Hap2	24.28	13.64
GEMS49	Hap2	30.16	14.5
GEMS52	Hap2	26.7	14.5
P178	Hap2	24.87	13.03
DAN599	Hap2	24.11	14.47
1323	Hap2	27.06	14.84
384-2	Hap2	29.38	15.86
7381	Hap2	24.79	14.15
ZHENG30	Hap2	31.39	15.61
177	Hap2	31.38	16.12
ZZ03	Hap2	30.2	16.47
150	Hap2	30.1	14.62
D863F	Hap2	29.46	15.42
835B	Hap2	26.74	13.46
18-599	Hap2	24.42	13.28
SHEN137	Hap2	28.16	15.27
DE.EX	Hap2	24.08	12.59
GEMS30	Hap2	33.94	16.44
1462	Hap2	30.1	17.9
GEMS36	Hap2	29.82	15.8
JH96C	Hap2	32.32	17.07
EN25	Hap2	28.79	13.66
YE515	Hap2	26.44	12.78
ZONG31	Hap2	30.75	15.94
LK11	Hap2	25.68	14.28
SI446	Hap2	29.28	14.25
5237	Hap2	29.94	14.77
DAN340	Hap2	25.64	13.43
4F1	Hap2	30.54	16.63
05WN230	Hap2	22.12	14.51
JY01	Hap2	30.45	16.15
W138	Hap2	26.61	13.93
238	Hap2	27.98	15.14
9782	Hap2	22.37	11.1
GEMS27	Hap2	30.69	15.86
GEMS31	Hap2	27.42	13.6
GEMS32	Hap2	27.7	15.49
GEMS65	Hap2	26.44	13.96
ZI330	Hap2	28.48	17.67
GEMS6	Hap1	26.29	14.86
YE478	Hap1	25.4	13.56
ZHENG32	Hap1	26	14.75
B73	Hap1	25.11	13.55
MO113	Hap1	28.8	14.42
LIAO5263	Hap1	25.11	12.6
5213	Hap1	25.56	14.03
ZH68	Hap1	28.41	13.23
SI273	Hap1	26.04	12.43
LIAO5114	Hap1	30.61	15.68
GEMS14	Hap1	25.4	13.43
GEMS15	Hap1	23.92	14.3
GEMS21	Hap1	25.98	14.23
GEMS63	Hap1	25.3	13.39
GEMS55	Hap1	24.79	12.24
U8112	Hap1	30.91	15.73
HU803	Hap1	23.88	16.19
TIE7922	Hap1	30.45	14.46
812	Hap1	26.91	13.98
ZHENG58	Hap1	23.59	14.61
XUN971	Hap1	26.32	15.98
LY042	Hap1	27.35	18.67
FCD0602	Hap1	27.17	14.35
LIAO5262	Hap1	25.5	14.01
GEMS5	Hap1	25.49	14.42
GEMS50	Hap1	27.82	14.66
GEMS53	Hap1	28.04	13.83
GEMS62	Hap1	24.21	12.94
LIAO138	Hap1	32.25	16.71
YE8001	Hap1	24.19	13.14
BZN	Hap1	19.71	13.42
CF3	Hap1	25.22	13.54
DAN360	Hap1	29.91	16.29
GEMS2	Hap1	29.26	12.85
GEMS19	Hap1	32.43	15.93
GEMS64	Hap1	28.28	13.52
GEMS4	Hap1	30.03	16.06
HYS	Hap1	22.57	11.4
YAN414	Hap1	24.75	15.69
CHANG7-2	Hap1	23.37	10.89
HZS	Hap1	21.31	10.21
WH413	Hap1	22.15	11.43
LX9801	Hap1	24.54	13.97
BS16	Hap1	25.06	12.95
ZHI41	Hap1	25.03	12.67
SY1077	Hap1	26.96	15.03
LV28	Hap1	27.03	12.79
DH3732	Hap1	28.37	13.93

## Sheet: Fig 4i-j
	Lines	kernel number per row			Lines	inflorescence meristem length
	AGAP-NT	3.41864			AGAP-NT	24
	AGAP-NT	3.83367			AGAP-NT	22
	AGAP-NT	2.84621			AGAP-NT	23
	AGAP-NT	3.79405			AGAP-NT	25
	AGAP-NT	3.81695			AGAP-NT	23
	AGAP-NT	3.33906			AGAP-NT	21
	AGAP-NT	3.85115			AGAP-NT	20
	AGAP-NT	3.70439			AGAP-NT	22
	AGAP-NT	3.81781			AGAP-NT	21
	AGAP-NT	3.43452			AGAP-NT	17
	AGAP-NT	3.10824			AGAP-NT	24
	AGAP-NT	2.95214			AGAP-NT	22
	AGAP-NT	3.08799			AGAP-NT	27
	AGAP-NT	4.05468			AGAP-NT	24
	AGAP-NT	3.68635			AGAP-NT	23
	AGAP-NT	3.47904			AGAP-NT	20
	AGAP-NT	3.38193			AGAP-NT	23
	AGAP-NT	3.07681			AGAP-NT	21
	AGAP-NT	4.09949			AGAP-NT	19
	AGAP-KO	2.74814			AGAP-NT	19
	AGAP-KO	3.25509			AGAP-NT	22
	AGAP-KO	2.63118			AGAP-NT	21
	AGAP-KO	3.2174			AGAP-NT	24
	AGAP-KO	2.79498			AGAP-NT	23
	AGAP-KO	3.28568			AGAP-NT	22
	AGAP-KO	3.22257			AGAP-NT	26
	AGAP-KO	3.9768			AGAP-NT	20
	AGAP-KO	2.65483			AGAP-NT	22
	AGAP-KO	2.14521			AGAP-NT	24
	AGAP-KO	2.20801			AGAP-NT	25
	AGAP-KO	2.72136			AGAP-KO	17
	AGAP-KO	3.02955			AGAP-KO	23
	AGAP-KO	2.02468			AGAP-KO	18
	AGAP-KO	2.68848			AGAP-KO	19
	AGAP-KO	2.73815			AGAP-KO	18
	AGAP-KO	3.31311			AGAP-KO	16
	AGAP-KO	2.70447			AGAP-KO	17
	AGAP-KO	2.14209			AGAP-KO	15
	AGAP-KO	2.22985			AGAP-KO	17
	AGAP-KO	2.1959			AGAP-KO	17
					AGAP-KO	16
					AGAP-KO	22
					AGAP-KO	17
					AGAP-KO	20
					AGAP-KO	20
					AGAP-KO	19
					AGAP-KO	21
					AGAP-KO	15
					AGAP-KO	17
					AGAP-KO	20
					AGAP-KO	18
					AGAP-KO	19
					AGAP-KO	17
					AGAP-KO	17
					AGAP-KO	15
					AGAP-KO	15
					AGAP-KO	13
					AGAP-KO	14
					AGAP-KO	17
					AGAP-KO	17

## Sheet: Fig 5d-g
Kernel number per row
chang7-2	chang7-2(TE--)	zheng58	zheng58(TE--)					kernel number per row
25	28	28	28				Hybrids lines	Rep1	Rep2	Rep3
28	28	27	25				ZH58/C7-2	37.6583	37.7833	37.475
24	29	26	27				ZH58/iC7-2	39.6917	40.35	40.0417
24	28	25	25				iZH58/C7-2	39.5833	40.0833	40.1
25	24	25	27				iZH58/iC7-2	41.2917	40.75	41.0083
23	27	25	25
24	27	25	26				Fig. 5f source data
24	27	24	27					Ear length
24	28	22	26				Hybrids lines	Rep1	Rep2	Rep3
23	29	25	26				ZH58/C7-2	16.6442	16.8633	16.5417
23	29	24	25				ZH58/iC7-2	17.2683	17.5225	17.4492
25	26	25	27				iZH58/C7-2	17.19	17.5308	17.4358
24	28	25	27				iZH58/iC7-2	17.885	17.6167	17.7492
24	28	25	28
26	29	22	28
26	28	24	28				Fig. 5g source data
24	27	23	29					Zhengzhou grain yield(Ton/ha)
25	28	24	27				Hybrids lines	Rep1	Rep2	Rep3
26	27	23	28				ZH58/C7-2	12.5355	12.743	12.5234
24	26	24	26				ZH58/iC7-2	12.7131	13.1787	13.2279
24	26	23	27				iZH58/C7-2	12.8005	13.1514	13.1084
24	26	24	28				iZH58/iC7-2	13.3364	13.1476	13.3633
21	28	24	28
24	28	23	27
24	27	24	30					Wuhan grain yield(Ton/ha)
22	26	25	29				Hybrids lines	Rep1	Rep2	Rep3
22	29	27	28				ZH58/C7-2	9.46485	9.7745	9.78322
24	29	23	28				ZH58/iC7-2	10.6432	10.7094	10.2044
24	27	25	28				iZH58/C7-2	10.6874	10.7246	10.1909
25	29	26	26				iZH58/iC7-2	11.0081	11.1861	11.1247
23	28	26	28
22	26	25	31
23	26	25	30
21	26	26	28
21	28	24	30
24	28	24	30
24	27	25	26
25	26	25	28
24	29	25	29
23	29	25	29
22	27	25	30
24	29	26	29
23	28	24	29
24		25	30
24		25	29
23		26	26
24		25	27
24		26	26
22		25	25
26		24	28
24		25	29
25		24	28
24		25	26
24		26	27
23		26	28
25		24	26
23		24	27
		24	28
		25	27
		25	29
		25	28
		24	29
		25	29
			27
			29
			28
			26
			26
			28
			28
			30
			31
			26
			27
			26
			26
			30
			29
			29
			29
			30
			29
			28
			26
			26
			25
			27
			28
			30

## Sheet: Supp Fig 1f
Kernel number per row evaluated in 2015
Ye478	26	24	25	24	25	24	25	24	25	24	25	25	25	25	25	25	24	25	25	25	26	24	25	26	25	25	25	24	24	25
RL1	25	25	25	26	25	26	26	25	25	26	26	26	25	25	25	24	25	25	25	25	25	25	25	25	25	26	25	25	25	26
RL2	26	25	26	25	25	25	26	25	24	26	25	26	25	26	25	27	24	23	24	24	27	26	26	27	26	27	24	23	24	24
RL3	27	26	26	27	26	26	26	25	26	25	25	26	25	26	24	25	24	26	24	25	25	25	26	26	26	26	25	26	25	25	25	25
RL4	27	26	25	26	25	24	26	25	27	25	25	25	24	25	25	25	26	25	25	26	25	24	25	25	25	25	25	26	25	25	25	25	26	25	25	25
RL5	25	25	25	26	25	25	25	24	25	25	26	27	25	26	25	26	25	24	26	25	24	25	25	25	26	26	25	26	27	25
RL6	31	29	31	32	30	30	31	30	31	31	31	31	30	31	29	31	30	31	31	32	31	31	31	32	32	31	31	32	32	32	30
RL7	30	29	32	32	32	32	32	31	32	31	31	32	31	30	31	32	30	32	32	32	32	32	31	31	31	32	31	32	32	32	32	32	31	31	31	32
RL8	29	28	30	32	31	31	31	32	33	29	30	29	30	32	32	31	32	32	32	29	31	32	31	32	31	31	33	31	31	30	32	31
RL9	31	32	32	31	31	30	30	31	32	32	31	31	31	30	30	32	33	32	31	32	32	33	31	32	31	31	31	31	32	32	32	32
RL10	30	30	29	29	29	31	31	32	31	30	31	31	30	30	30	30	30	30	29	32	32	30	29	32	31	31	32	32	32	32	32	32
X1613-4	32	31	29	32	31	30	30	32	31	34	33	32	32	33	32	33	29	33	34	32	33	32	32	32	32	32	32	32	33	30	32	32	33	32	33	32	32
Kernel number per row evaluated in 2016
Ye478	26	25	25	26	26	25	24	24	24	25	25	25	24	25	24	23	26	25	26	25	25	25	25	24	25	25	26	26	25	26	25	25	26	26	25	25	25	26	25	25	25	25	25	25	25	25	26
RL1	26	26	26	25	25	25	27	26	25	22	25	25	25	25	25	25	22	26	25	27	27	25	25	25	24	25	25	26	26	25	25	27	25	25	26
RL2	25	27	25	26	24	25	25	25	24	25	24	24	25	23	24	24	24	25	26	26	25	25	25	25	25	25	26	28	25	26	26	22
RL3	26	25	26	25	25	26	25	25	26	26	25	25	24	25	25	25	26	25	26	26	24	26	27	26	26	26	25	25	25	25	24
RL4	27	25	25	26	25	25	25	25	25	25	25	26	24	25	25	25	27	25	25	25	26	28	25	26	24	25	26	26	26	26	23	25	25	25	25	26
RL5	23	26	25	25	25	25	26	23	25	25	25	25	26	26	27	24	26	26	25	25	25	24	30	28	26	26	25	24	23	25	24
RL6	30	30	30	29	31	31	31	31	34	30	29	30	30	31	29	29	30	31	29	31	29	30	28	29	30	30	29	30	29	30	30	29	30	29	29	30	31
RL7	32	32	32	31	32	31	32	31	32	30	30	31	31	30	32	31	31	31	32	31	31	30	30	31	31	32	31	31	30	31	30	30	31	30	31	30	29	31	32
RL8	31	31	31	32	31	30	30	30	31	30	30	30	29	30	30	31	29	31	32	32	32	31	29	29	29	31	31	30	31	32	31	31	30	30	31	31	31	31	32
RL9	31	29	32	30	30	30	32	31	31	31	31	31	31	31	32	29	29	29	30	30	28	29	30	30	28	30	31	30	30	31	28	30	29	30	30	30	31	30
RL10	29	30	31	30	31	30	31	28	30	30	32	32	31	30	31	30	31	29	31	28	29	29	30	29	29	29	28	30	30	28	28	29	28	29	32	29	29
X1613-4	31	32	34	33	32	32	32	32	31	32	32	32	32	32	32	34	33	30	32	33	32	32	32	31	33	32	32	34	32	33	32	32	32	34	32	32	33	33	34	32	32	34	32

## Sheet: Supp Fig 11a
EW in hybrids developed by 21 inbred lines
832/ NILqknr6	210.8	218.8	195.2	181.8	194.1	199.7	188.2	188.2	186.2	191.5	187.5	205.1	202.1	197.6	186.5	179.5	201.3	190.9	176.5	189.8	208.4	200.7	169	209	167.2	179.1	152.8	172.7	160.5	198	158.4	167.6
832/ NILqKNR6	196	220.9	217.2	234	207	210.3	216.6	234.2	220.3	202.2	214.1	228.1	213.7	228.3	232.5	217.8	226.2	193.9	237.4	216.7	201.1	231.7	243.1	193.1	230	223.3	226.1	251.1
BZN/ NILqknr6	165.5	171.7	192.3	195.5	184.9	190.7	191.3	179.9	195.2	169.3	158.3	156.7	169.3	158.3	156.7
BZN/ NILqKNR6	183.2	177.7	171.4	195.8	181.6	183.9	194.4	182.8	200.1	164.2	177.7	177.5	168.1	172.2	177.8	176.5	183.8	223.3	204	213.6	194.3	182.6
CHANG7-2/ NILqknr6	274.7	285.1	287.8	252	260.8	272.4	278.9	233.3	237.8	262	254.3	244.1	287.6	224.4	267	281.3	264	225.3	256
CHANG7-2/ NILqKNR6	283.7	296.6	301.6	311.8	242.5	268.6	233.9	300.7	274.3	263.7	266.5	268.5	275.1	281.6	284.9	268.8
Liao5114/ NILqknr6	197.8	196.3	163.5	195.6	191	206.6	208.9	198.2	198.8	212.8	214.4	189.7	211.5	181.8	141.8	219.4	188.9	198.6	196.6	218.5	218	222.4	217.2	219.5	186.9	213.5	216.4	202.5	163.9	181.3	171.9
Liao5114/ NILqKNR6	214.5	179.4	211.2	199.3	203.2	210.5	186.2	215.5	183.3	221.9	245.6	242.1	249.1	229.1	223.2	229.8	238.3	226.7	182.3	236.7	202.7	233.9	211.6	228.6
Si273/ NILqknr6	235.8	183.4	216.6	206.4	179.9	179.9	197.3	194.7	200.6	205.6	203.5	175.1	168.4	190.1	194.1	170.1	194.4	189.9	174.7	173.9	235.6	234.8	209.4
Si273/ NILqKNR6	248	253.2	228.6	240.3	240.5	238.8	256.8	274.5	245.4	225.9	228	227.2	262.4	237	215.2	203.9	234.4	199.2	241.2	262.2	245.8	245.8	238.7	240.7	238.9
U8112/ NILqknr6	165	185.5	169.4	140.2	143.5	187.4	184.9	142	177.9	139.7	172.7	163.5	175.8	186.6	153.1	154.7	157.2	143.3	172.9	162.1	167.4	165.1	195.9	161.3	162.4	159.1	179.4	175.1	199.5	186.3	162	169.2	185.5	187
U8112/ NILqKNR6	236.9	208.9	201.1	166.7	208.1	170	179.7	185	154.7	170	210.9	204.9	160.1	160.5	172.4	175.7	161.9	173.8	180.6	166.5	183.5	191.6	177.2	213.7	192.8	175.6	207	168.2	172	191.3	166.8
XUN97-1/ NILqknr6	178.7	173.8	173.3	175.9	173.8	150	170.2	228.4	175.2	171.5	200.8	208.1	191.3	203.4	197.7	214.3	174.7	172.4	187	183.2	175.7	205.8	190.4	155.3	163
XUN97-1/ NILqKNR6	182.1	185.5	185.4	181.4	210.9	206	218	201.1	182.1	185.5	185.4	181.4	210.9	206	218	201.1	182.1	185.5	185.4	181.4	210.9	206	218	201.1
YE8001/ NILqknr6	133.5	122.5	120.4	122.7	124.2	101.7	123.2	140.8	120	100.7	143.2	122.4	121.6	121.2	126.8	135.8	122	125	121.3	145.9	127.3	131	144.9	129.1
YE8001/ NILqKNR6	158.9	157.4	153.9	146.6	158.5	139.6	137.3	143.8	151.3	176.1	175.7	186.2	189.6	122.5	170.4	166.8	161.5	154.3	167.7	164.3	158.7	162.7	137.4	165.6
ZH68/ NILqknr6	191.3	189.8	202.4	196.5	179.6	160.7	182.8	171.3	168	159.2	181.9	164.4	186.9	181.3	193	183.9	198.7	193	188.5	199.9	199.9	199.5	189.2
ZH68/ NILqKNR6	184.4	232.8	187.3	191.9	191.6	204	196.8	195	201.4	195.6	184.9	170.7	204.1	173.8	207.5	200	209.5	197	226
MO113/ NILqknr6	201.3	177.6	172.5	171.1	163.4	179.9	202.5	191.5	221	168.7	186.2	191.4	181.8	168.5	214.5	195.5	184.9	186.1	190.4	196.6	182	225.5	178.4	229.9	223.7	201.1	213.5	216.5	195.8
MO113/ NILqKNR6	210.5	183.1	201.2	226.2	207.8	221	228.6	203.9	228.8	196.3	188.5	183.5	214.2	221.4	205.5	213.7	210.6	211.5	239.5	230.8	224	206	186.5	240.5	224	196.1	204.2	209.3
BT1/ NILqknr6	240.7	240.5	239.4	257.6	234	248.4	233.4	245.7	245.5	240.4	257.6	238	248.7	233.4
BT1/ NILqKNR6	268.4	242.7	258.5	278.5	262.3	290.3	274.8	273.7	273	274.1	266.6	267.9	278.1	264.5	255.1	248.7	272.1	284.4	279.4	232.9	264.3
DONG46/ NILqknr6	265.2	250.7	251.7	247.8	250.7	240.7	266.2	250.7	251.7	247.8	256.7	243.7	266.2	250.7	261.7	245.8	255.7	247.7
DONG46/ NILqKNR6	276	253	290.1	291.2	309.4	265.9	295.1	281.1	272.3	290.5	288.1	265.5	266.1	226.7	273	254.3	275.7	273.2	276.6	290.8	270.6	254.3
BY855/ NILqknr6	282.8	240.6	277.1	255.4	278.2	234.2	265	286	281.3	260	271.2
BY855/ NILqKNR6	284	262.4	285.6	285	267.6	269.4	344.6	305.4	334.5	275.2	285	272.1	264.8	286.5	285.5	297
K12/ NILqknr6	328.6	309.1	304.5	305.4	306.2	306.2	305.4	304.2	327.6	270.3	261	215.6	281.4	233.3	215.2	208.5	318.6	328.8	303.7	319.5	278.3	305.4	284.5	324.1	304.8	327.4	289.9
K12/ NILqKNR6	345.1	336.6	317.5	336	374.5	369.6	326.3	315.3	302.7	343.3	318.9	312.7	317.6	287.5	297.4
MO17/ NILqknr6	214.7	215.1	207.1	202.5	206	196.7	245.1	252.2	233.8	233.3	253.7	239.2	236.7	209.7	232.9	223.9	227.5	253.1	215.9	257.7	214.5	250.3	266.6	259.3	224.5	251.7	231.9	192.2	235.9	192.5	226
MO17/ NILqKNR6	262	253.5	255	288.4	281.7	223.8	221.1	225.3	218.8	268.2	267.2	211.5	232	256.8	297.5	268.7	261.6	250	292.7	264.7	275.5	269	293.3	272.3	259.6
P178/ NILqknr6	228.7	265.9	276.8	256.2	239.9	274.8	249.8	234.2	260.3	248.4	236.8	254.6	244.8	252.4	219.8	227.9	218.5	228.3	238.1	266.5	267.2	240.2	268.9	273.8
P178/ NILqKNR6	274.6	273	269.8	230	247.2	265.2	257.9	249.7	261	246.8	215.1	249.3	238.5	220.9	229.1	262.8	280.5	263.5	271.3	258.2	258.8	242.2	248.9	305.9	291.9	298.3
QI319/ NILqknr6	234.9	277.8	258.6	251.9	298.7	264.3	296.7	283.5	247.7	264.9	276.7	263.6	301.5	271	274.3	261	248.4	294.2	272.3	315	274.6	301.8	263.9	273.8	230	274.4	288.4	306.7	294.5	303.3	267.5	272	275.4	259.4
QI319/ NILqKNR6	275.3	301.4	264.6	253.2	295.2	299.7	310.6	252.5	261.5	285.5	329.8	259.9	322.9	330.4	324.9	284.7	289.4	278.6	312.3	274.5	264.6	280.3	286	286.8	276.1	308.1	292.7	260.5	324.5	259.4	287.5	312.3
Sy1035/ NILqknr6	256.6	211.6	266.9	239.2	220.8	253.9	271.9	263.5	277.6	265.4	240.1	257.9	265.6	265.6	273.5	289.2	276.6	256.6	211.6	266.9	239.2	220.8	253.9	271.9	263.5
Sy1035/ NILqKNR6	251.9	266.6	227.9	265.8	262.4	266	291.1	264.8	246.5	260.3	251.8	238.6	257.4	297.5	251.5	261.6	234	300.4	286.1	293	267.2	250.3	265.7
TY6/ NILqknr6	281.8	302	329.1	306.3	307.9	266.8	294	260	302.9	306.7	300.5	258.7	320.5	295.8	307.3	288	321.3	329.6	329.1	306.3	294.5	290.9	291.3	319.5	295.9
TY6/ NILqKNR6	307.6	328.7	338.5	279.6	303.6	292.5	297.8	311.5	290.7	287.4	324.5	305.6	296.5	316.8	339.5	282.2	295	312.8	315.9	313.6	321.5	324.4	281.2	289.2	339.7	324.7	288.6	283.2	314.8
W138/ NILqknr6	233.1	222.2	224.1	198.9	196	180.9	214.2	194.8	182.6	213.7	176.7	189.9	243.1	212.4	216.3	211.6	240.1	212.8	178.8	209.9
W138/ NILqKNR6	259.8	254	244.4	211.9	274	231.2	240.5	254.4	243.6	229.3	233.2	205	211.5	217.7	209.2	243	288.8	245.4	253.9	254.2	221.2	223.3	230	222.5	222.1	225.5	210	230.5
ZONG31/ NILqknr6	238.5	238.4	262.5	239.3	252.5	251.6	239.2	244.9	246.7	239.2	217.2	217.6	241	228.6	221.2	236.4	209.7	192.1	234.2	263.2	251.2	263.7	257.6	214.6	271.2
ZONG31/ NILqKNR6	266.4	300.1	293.2	268.3	245.2	272	254.5	269	232.2	267.8	255.2	257.7	238.9	269.6	256.8	263.3	257.2	287.4	279.4	271.8	271.3	297.2	261.2
KNR in hybrids developed by 21 inbred lines
832/ NILqknr6	38	38	34	36	35	37	34	37	36	36	35	36	35	36	38	38	36	36	36	35	34	35	37	38	35
832/ NILqKNR6	43	44	44	42	43	44	40	43	43	42	43	42	46	45	41	42	42	45	45	41	45	43	44	43	46	39	41	41
BZN/ NILqknr6	33	32	31	30	32	34	32	33	36	36	36	34	32	31
BZN/ NILqKNR6	32	33	31	32	28	31	32	32	31	32	31	30	32	32	33	34	32
CHANG7-2/ NILqknr6	39	38	40	35	37	42	39	39	40	38	38	40	38	41	35	37	42	39	39
CHANG7-2/ NILqKNR6	44	44	45	43	45	42	44	43	45	42	45	42	44	43	45	42
Liao5114/ NILqknr6	36	37	36	34	37	39	38	37	38	35	36	37	39	36	36	38	35	38	40	41	37	37	36	37	37	39	37	38	37	35	38	37	38	36
Liao5114/ NILqKNR6	42	42	41	42	42	44	44	45	44	38	46	43	42	44	45	45	44	42	42	44	42
Si273/ NILqknr6	36	33	34	32	36	37	38	36	36	35	33	35	40	37	34	36	36	36	35	35	37	31	34	36
Si273/ NILqKNR6	43	43	44	44	41	39	44	42	44	42	41	42	43	40	43	38	39	40	40	42	40	43	39	42
U8112/ NILqknr6	37	36	38	38	37	37	32	36	39	36	35	36	35	35	38	39	35	39	38	35	39	37	32	29	34	31	36	35	34	34	32	33	36
U8112/ NILqKNR6	40	42	44	42	43	43	45	39	41	38	37	44	39	44	38	43
XUN97-1/ NILqknr6	35	36	34	36	33	32	36	36	36	37	37	37	36	39	37	36	37	34	34	36	37	36	37	34	34	36
XUN97-1/ NILqKNR6	43	41	41	45	39	42	42	42	40	41	41	45	39	42	42	42	40	41	40	40	39	40
YE8001/ NILqknr6	25	27	27	26	24	25	26	26	27	27	29	30	28	26	27	27	29	28	28	28	28	31	27	25	25	28
YE8001/ NILqKNR6	36	35	34	31	32	34	31	34	36	36	35	37	35	36	34	34	34	31	33	32	34	33	32	31
ZH68/ NILqknr6	35	37	37	40	40	39	35	38	37	37	36	40	39	37	39	36	38	39	36	40	41
ZH68/ NILqKNR6	45	42	42	43	44	41	43	44	43	45	40	40	43	40	40	45	43	42	44	45
MO113/ NILqknr6	38	39	36	38	40	38	39	38	39	41	40	40	40	38	38	40	38	38	39	38	38	36	40	42	39	42	38	38	42	41	43	44	38	39
MO113/ NILqKNR6	45	45	48	48	45	44	45	46	42	46	48	48	46	45	47	49	44	46	44	48	46	45	45	48	48
BT1/ NILqknr6	44	46	46	45	44	46	46	45	47	47	47	46	48	44	49	49	48
BT1/ NILqKNR6	54	54	53	50	52	51	52	50	54	52	54	54	54	51	50	50	52	50	51	54	53	48	52	51
DONG46/ NILqknr6	41	41	40	41	40	38	41	39	39	39	40	38	41	39	39	39
DONG46/ NILqKNR6	46	48	43	48	43	43	45	42	43	47	43	45	43	43	43	42	43	43	43	42	43	43	45
BY855/ NILqknr6	46	44	46	47	45	48	46	48	45	49	46	45
BY855/ NILqKNR6	50	49	51	49	47	49	50	49	47	49	52	52	48	48	52	52	52	50	52	52	52
K12/ NILqknr6	44	42	41	41	42	40	40	42	42	38	42	44	38	41	40	43	38	40	41	43	42	41
K12/ NILqKNR6	48	46	46	43	50	49	45	47	47	48	48	48	44	45	43	45	43	46	46	45	45	45	43	47	46
MO17/ NILqknr6	42	43	39	44	44	39	45	39	44	40	41	43	39	41	43	45	44	41	42	41	43	44	41	40	43
MO17/ NILqKNR6	47	49	48	49	48	46	45	45	49	48	45	44	44	47	46	46	47	45	47	45	46	49	50	49	48	48
P178/ NILqknr6	40	40	40	41	43	42	41	41	37	42	41	40	40	40	40	41	43	42	41	41	37	42	41	40
P178/ NILqKNR6	46	48	46	48	47	43	45	46	47	46	47	45	45	50	47	48	48	45	45	46	46
QI319/ NILqknr6	42	41	40	41	43	41	42	43	39	43	39	39	40	40	41	43	48	42	42	40	39	39	42	42	41
QI319/ NILqKNR6	50	48	46	48	46	48	48	50	50	50	48	50	50	49	49	47	47	47	46	49	48	48	50	49	48	48	42	45	49	50	46	50	47
Sy1035/ NILqknr6	40	48	48	42	41	44	40	45	48	42	44	43	44	48	42	41	44	40	45	48	42	44	43	44
Sy1035/ NILqKNR6	45	44	44	43	50	48	49	50	47	48	45	45	50	49	50	46	50	50	50	49	46	47
TY6/ NILqknr6	40	43	43	43	42	41	44	42	40	38	40	40	42	43	39	37	41	40	45	45	41	38	38	36		37	40	37
TY6/ NILqKNR6	44	41	44	46	46	43	43	46	47	43	48	42	44	42	44	44	43	45	42	46	47	43	43	42	45	41
W138/ NILqknr6	37	44	49	41	38	36	36	38	38	38	42	41	39	40	40	41	39	40	38
W138/ NILqKNR6	45	38	36	45	43	42	46	42	48	46	42	42	44	47	45	43	45	43	42	41	45	43	43	43	43	45	41	43	42
ZONG31/ NILqknr6	40	44	40	41	41	45	42	38	42	40	41	42	41	42	44	40	41	40
ZONG31/ NILqKNR6	48	50	50	51	48	48	47	48	50	47	46	49	49	45	50	50	48	52	48	46	47	52	49	47	48
EL in hybrids developed by 21 inbred lines
832/ NILqknr6	18.8	18.8	17.7	18.5	17.8	18.3	18.8	17.5	18.7	18.9	18.9	19.1	18.7	19.2	17.9	18.3	17.9	19.3	18.2	18.9	15.7	17	17.1	19.1	17.7
832/ NILqKNR6	19.8	20.2	19.7	19.4	19.5	18.8	18.8	19.7	19.3	20	20.8	20	20.4	19.7	20.9	20.1	19.5	19.9	20.5	19.6	19.4	19.9	20.3	18.5	18.2	19.8	19.2	18.9	19.5
BZN/ NILqknr6	16.7	18.2	17.7	19	18.5	19.2	19.2	19.4	18.4	16.1	17.5	18	17.3	17.5	18	17.3	17.9	17.6	18.6	20.1	17.2	16.5	17.5
BZN/ NILqKNR6	16.9	16.1	17.1	16.3	16.3	18.9	18.2	18.2	15.4	15.3	16.7	15.8	18.9	17.6	17.5	17.7	16.5	17.9	17.1	16.1	17.6	18.2	18.2	17.6	17.9	17.4	17.7
CHANG7-2/ NILqknr6	19.2	16.9	19.1	18.4	18.2	17.5	18.8	18.1	19	19.2	19.8	18.3	19.5
CHANG7-2/ NILqKNR6	19.9	20	20.9	19.5	21.2	20.2	20.4	20.6	19.4	21	19	19.2	20	20.3	19.1	19.1
Liao5114/ NILqknr6	17.9	18	18.5	18.5	17.6	18.4	18.5	18.8	18.7	16.5	18.5	19.6	18.4	15.4	18.6	18.8	18.7	19.1	19.2	19.2	19.3	19.7	19.4	18.2	19.3	18.8
Liao5114/ NILqKNR6	21	20.3	22	20.7	20	20.3	21.2	19.8	20.1	19.6	19.4	19	20.3	20.5	20.6	19	19.4	18.9	19.5	19.6	20.3	19.1	20.1	18.9	19.3	21.2	20	20.1
Si273/ NILqknr6	17.7	17.1	16.5	17.4	17.3	16.2	17.4	17.2	17.5	17.2	16.3	17.6	16.1	17	17.5	17.6	17.6	17.3	16.8	16.8	16.8	18.5
Si273/ NILqKNR6	18.2	18.7	17.5	16.9	18.2	18.6	19.1	17.7	19.1	18.4	17.8	18.4	18.2	15.9	17.1	18.5	18	18.1	16.1	19.3	17.6	19.2	17.2	18
U8112/ NILqknr6	18.5	19	19.2	18.9	19.2	18.7	18.6	17.8	20	18.6	19.8	19.2	19.9	18.5	18.2	19.3	18.2	18.9	17.9	19	19.6	18.3	18.5	18.2	18.1	18.2	17.6	17.2	18.5	18.7	19	18.1	19.2	19.2	18.1	19.1	17.2
U8112/ NILqKNR6	18.7	19.6	21.4	19.2	19.8	19.1	20.2	19	19.5	19.4	20.4	20.6	20.4	20.4	21.9	19.7	19.8	19.4	20.3	20	20.2	19.5	19.4	19.9	19.5	19.7
XUN97-1/ NILqknr6	19.5	19.3	19.4	18.1	16.7	20	20.1	17.3	18.1	21	19.9	19.8	19.6	17.6	18.6	18.2	18.4	16.7	19.4	19.6	17.7	16.5	18.1
XUN97-1/ NILqKNR6	23.5	22.5	21.3	18.8	23.6	20.6	18.8	22.2	21.1	21	19.7	22.2	21.1	21
YE8001/ NILqknr6	14	15.6	14.8	14.8	13.3	14.2	14.6	14.1	15.2	16	14.5	15.2	14.5	16.3	15.3	14.9	14.2	14.9	13.9	13.8	15.2	14.3	14.8	14.8	14.5	14.1	15.3
YE8001/ NILqKNR6	18.4	17.2	15.8	16.4	14.9	15.8	17	16.6	16.5	18.3	19.3	17.3	18.6	16.7	18.2	15.7	16.5	16.5	16.1	15.7	14.7	15.4	15.6
ZH68/ NILqknr6	18.2	17.2	16.3	17.3	18.2	16.6	15.9	16.8	16.3	16.1	18.2	18.3	18.1	17.6
ZH68/ NILqKNR6	18.1	18.2	18.6	18.6	18.5	18.9	17.8	17.3	17.6	18.2	17.4	18.2	17.3	17.1	19.5	18.9	19.1	17.8	19.2
MO113/ NILqknr6	19.2	18.9	18.8	17.8	19.7	19.5	18.3	19.1	20.4	19.3	19.5	19.3	20.1	20.8	18.6	19.1	19.8	21.8	21.2	20	21.5	21.2	20.7	21.1	21.5	21.1	21.5	20.6	20.7	20.2	19.7	18.7	19.8	18.9
MO113/ NILqKNR6	19.9	20.4	20.1	20.8	23.2	22.7	21.4	21.6	23.4	22.7	23.2	25.3	24.8	23.2	22.7	24.8	22.6	21	21.7	21.9	22.2	22.9	21.8	21.9	22.5	23	22.6	21.5	23.4	22.3	23.5	21.3	20.1	21	22.2	22.5	20.9
BT1/ NILqknr6	21.5	20.2	21.2	20.7	20.6	21.3	21.5	19.8	19.8	21.6	21.9	21.3	21.4	21.6	20.8	21.3	21.5	19.8	19.8
BT1/ NILqKNR6	23.3	23.8	23.6	22.5	22.5	22.8	22.5	22.6	22.6	22.7	23.4	22.6	21.8	22.7	22.2	21.9	21.4	22.3	21.5	22.5	21.4	22.2	24.5	23.3	21.5	21.7	22.9	22.2	22.6	21.8	20.2	23.4	21.2	21.3
DONG46/ NILqknr6	20.1	19.5	20.3	20.9	19.1	21	20.8	21.4	19.4	20.9	19.8	20.6	21.8	21.1	21.7	21.7	20.7
DONG46/ NILqKNR6	22.3	22.3	22.6	21.5	21	22.1	21.1	21	21.7	22.3	21.3	21	22.1	24.8	21.9	22.5	21.3	21	23.1
BY855/ NILqknr6	24.6	24.5	24.4	22.7	24.7	24.6	22.3	22.7	23.7	24.9	24.2	25.1	23.9	24	23.2	24.7	23.6	24.3	25.1
BY855/ NILqKNR6	23.6	22.5	21.5	23.7	21.9	22.2	22.6	22.8	21	22.9	21.2	22.3
K12/ NILqknr6	21.4	19.8	19.2	19.3	19.5	18.9	19.5	19.3	18.4	21.3	20.4	20.6	20.7	20.4	21.1	21.2	22	21.8	19.4	21.3	20.6	21.4	21	21.8	21.7	21.9	21.4	21.8	21.3
K12/ NILqKNR6	22.9	21.7	22.7	21.4	23.2	21.8	23.4	24.2	21.6	23.6	24.3	22.8	21.5	22.6	22.7	22.9	22.5	24	23.9	24.4	23.3	23.3	23.7	25.1	23.7	23.4	23.6	21.4	23.8	21.7
MO17/ NILqknr6	20.3	21.9	21.2	21.6	20.3	19.1	20.7	22	21.2	22.5	22.2	20.4	20.4	21.7	19.3	20.1	21.1	20.6	20.8	20	20.7	22.7	21.4	20	21	19.7	20.1	19.7
MO17/ NILqKNR6	21	22.7	23	24	22.2	22.5	24.8	25.7	23.8	21.7	22.4	23.5	21.9	22.9	21	22	23.1	23.3	23.4	23.8	23	22.7	22.8	23.7	23	22.7	22.6
P178/ NILqknr6	19.8	20.7	21.2	21.2	21.1	21.1	20.1	20.2	21.8	20.6	19.6	19.8
P178/ NILqKNR6	21	22.7	21.7	21.5	22.1	21.4	22	21.2	21.4	20.8	21.3	21.4	20.8	21.5	22	22.6
QI319/ NILqknr6	23.3	21.5	21.5	21.6	23.2	22.9	22.3	23.7	21.5	23.4	23	23.4	22.5	22.9	23.6	22.2	20.3	20.3	22.2	21.1	21.9	22.8	23.7
QI319/ NILqKNR6	23.6	24.5	23.8	23.8	23.5	23.2	23.5	23.3	23.6	22.8	24.2	24.2	23.2	23.6	23.1	23.8	22.6	23.6	22.9	22.3	22.9	23.4	24.1	23.5	24	23.3	23.8	23.7	23.8	22.9	24.2	23.2
Sy1035/ NILqknr6	19.1	19.6	19	21	20.1	19.3	21.9	22.3	22.1	21.6	22	20.9	21.1	18.1	19.5	19.7	19.5	17.6
Sy1035/ NILqKNR6	21.3	21	20.5	21.6	20.2	21.1	19.8	21.2	22.6	22.4	20.5	21.5	22.1	23.2	23	20.7	24.3	24.3	21.4
TY6/ NILqknr6	20.9	21.4	20.7	20.4	21.7	20.4	20.3	21.1	21.9	20.9	21.7	21.8	21.5	21.7	21.8	20.9	20.7	21.8	21	22.1	21.2	21.1	20.3	19.9	20.4
TY6/ NILqKNR6	21.2	22	22.9	21.8	21.2	24.1	21.4	21.3	21.5	24.5	23.6	21.8	21.2	22.8	20.8	21.2	22
W138/ NILqknr6	21	19.9	20.9	20.8	21.4	19.1	21.3	20.5	20.3	21.2	19.2	18.3	19.7	20.6	20.6	21.8	19.5	19.7	20.7	20.2	20.9	20.9	22	21.5	19.7	20.7	20.4	20	19.9	20.3	20.4
W138/ NILqKNR6	21.3	21.6	21	22.2	20.5	21.4	21.5	21.6	21.5	22.8	21.7	22.5	21.3	21.1	20.6	21.1	22.3	21.7	22.5	20.3	22.1	22.3	20.5
ZONG31/ NILqknr6	21.5	21	21.1	20.9	21.6	22.9	22.3	20.7	21.5	20.2	20.7	19.9	20.7	19.5	21.5	19.3	21.2	21.6	19.1	19.9	21.5	20.4	21.3
ZONG31/ NILqKNR6	22.2	21.8	23.1	21.9	23.4	21.2	21.7	20.3	21.6	21.3	21.9	23	22.5	22.3	22.9	23	24.2	22.9	22.5	21.4	22.3	21.2	22

## Sheet: Supp Fig 11b,c
Hap1/NILqknr6	Hap1/ NILqKNR6	Hap2/NILqknr6	Hap2/ NILqKNR6
36.04	42.9286	39.9	43.8696
31.6471	33	46.25	50.0952
38.8571	43.7	41.1364	45.92
37.1176	43	42	46.9231	KNR
35.3333	41.5833	40.6667	46.381
35.5455	41.375	41.28	48.0323
35.7	41.6	43.1538	47.85
27.0769	33.75	40.3846	44.4074
37.9048	42.7	38.7368	43.6207
39.2727	46.04	41.3333	48.3704
46.2941	51.9167
Hap1/NILqknr6	Hap1/ NILqKNR6	Hap2/NILqknr6	Hap2/ NILqKNR6
18.272	19.6655	20.6353	21.9421
17.2259	17.9739	22.35	24.0632
18.6154	19.9875	20.6345	23.0367
18.5231	20.0071	20.8107	22.9333
17.1545	17.9917	20.6	21.5875	EL
18.6541	19.8846	22.3826	23.4969
18.6783	21.2429	20.2444	21.7211
14.7074	16.6609	21.104	22.0765
17.2214	18.2263	20.4323	21.5391
19.9529	22.2743	20.8826	22.2
20.9263	22.3941
Hap1/NILqknr6	Hap1/ NILqKNR6	Hap2/NILqknr6	Hap2/ NILqKNR6
187.96	220.25	251.13	274.52
179.28	185.75	266.53	287.79
260.46	276.43	291.39	326.73
198.2	216.86	229.1	258.81
196.27	238.9	248.87	258.09	EW
168.63	183.49	274.11	288.93
183.76	196.3	255.21	263.41
126.13	158.62	300.27	307.16
185.29	197.59	207.61	235.36
193.51	211.33	238.89	266.77
242	267.16
Expression levels of KNR6 in 11 Hap1 lines and 10 Hap2 lines
Genotype	Exp
Hap1	0.728
Hap1	0.451
Hap1	0.105
Hap1	1.047
Hap1	0.198
Hap1	0.584
Hap1	0.137
Hap1	0.998
Hap1	0.185
Hap1	0.231
Hap1	0.986
Hap2	0.901
Hap2	2.056
Hap2	1.686
Hap2	1.329
Hap2	0.138
Hap2	1
Hap2	0.855
Hap2	0.609
Hap2	1.458
Hap2	0.582

## Sheet: Supp Fig 12c,d
Data of KNR in the eighteen hybrids
Sheng68/WT	30	31	37	35	36	40	35	34	37	35	31	32	33	34	35	36	38	37	36
Sheng68/OE3	35	37	39	39	40	40	39	38	38	40	32	36	35	37	38	41	38	43	43
Sheng62/WT	35	40	36	38	35	35	36	38	36	37	36	40	38	37	36	37	34	34	36	36
Sheng62/OE3	37	39	38	36	42	41	41	39	39	40	36	39	40	39	42	41	41	39	41
zheng58/WT	35	37	36	36	36	35	37	39	37	39	36	40	37	38	35	37	39	39	41	42
zheng58/OE3	40	41	45	44	42	40	45	43	43	40	40	41	46	45	46	45	44	48	48
chang7-2/WT	36	37	35	36	36	33	37	39	38	39	33	32	35	38	38	38	37	37	32
chang7-2/OE3	39	39	37	36	39	39	40	40	42	38	40	38	37	39	40	44	40	41	40
HZ4/WT	35	42	41	37	36	36	35	37	35	37	38	38	39	42	39	37	38	40	38
HZ4/OE3	42	39	40	42	45	41	45	43	43	38	39	42	43	42	43	44	43	42
H21/WT	36	38	35	35	37	38	36	37	36	35	36	33	34	35	35	32
H21/OE3	42	39	42	40	42	43	36	40	39	40	39	41	49	43
PH6WC/WT	31	33	36	34	36	36	35	36	35	35	34	37	36	35	34	31	33	33	32	32
PH6WC/OE3	41	43	35	37	38	36	35	37	38	39	43	41	39	37	39	39	40	37	41
PH4CV/WT	36	41	41	37	41	39	37	41	37	36	35	38	39	37	36	37	36	35	35	33
PH4CV/OE3	40	40	41	43	40	43	42	45	41	41	42	40	40	40	41	40	41	45	42
M017/WT	37	46	45	41	40	37	38	37	35	37	41	38	37	39	40	42	40	39
M017/OE3	42	38	48	47	49	46	46	48	44	46	47	45	48	46	47	45	44	51
Data of EL in the eighteen hybrids
Sheng68/WT	13.5	13.6	16.5	16.2	16.9	17.6	15.8	15.8	17.5	16.5	14.5	14.3	14.2	16.5	16.5	16.5	18.1	17.5	18.6
Sheng68/OE3	16.3	17.5	19.5	19.2	20.5	20.5	19.5	18.5	17.5	19.8	14.8	15.8	14.6	18.6	19.3	19.2	18.5	21.5	22.5
Sheng62/WT	15.5	16.5	16.5	16.1	15.2	15.8	16.5	16.5	14.7	16.3	15.5	14.7	17.8	15.8	16.2	16.2	13.8	14.5	15.1	16.1
Sheng62/OE3	17.2	15.2	15.5	18.3	16.8	16.5	17.1	16.3	16.7	17.5	15.8	18.2	18.5	17.6	19.6	18.2	17.8	17.2	17.8
zheng58/WT	16.5	18.3	16.5	16.6	16.8	16.7	17.8	19.6	17.4	18.5	18.5	17.5	17.5	16.8	17.6	18.2	17.9	18.1	16.5	18.5
zheng58/OE3	21.3	18.5	18.7	20.5	19.5	18.3	21.3	21.5	19.8	18.5	21.5	20.5	21.6	21.5	21.8	21.7	20.5	23.5	23.6
chang7-2/WT	16.5	17.5	15.2	16.8	15.2	18.5	17.5	17.5	17.2	17.5	14.5	16.4	18.3	17.2	18.5	18.6	17.2	18.5	16.5
chang7-2/OE3	16.8	17.8	18.5	19.5	15.7	17.8	17.8	18.5	19.6	17.4	15.7	16.7	15.5	18.2	18.6	17.5	18.9	18.3	19.5
HZ4/WT	16.5	19.5	19.5	17.4	16.5	16.5	17.5	16.5	15.5	15.5	17.5	18.5	16.5	18.5	16.5	18.5	17.6	18.1	17.5
HZ4/OE3	19.6	18.8	19.5	19.5	20.5	19.5	21.5	19.3	19.2	16.6	21.5	19.5	18.5	18.3	19.2	19.5	18.5	18.5
H21/WT	15.7	18.6	15.6	16.6	17.5	17.6	17.2	16.8	14.1	16.2	14.5	13.2	13.4	13.2	13.2	12.6
H21/OE3	18.5	16.5	17.5	17.2	17.5	19.5	18.5	17.1	17.5	17.6	16.8	19.2	21.8	22.2
PH6WC/WT	16.5	17.5	18.5	15.6	17.5	17.5	17.5	18.5	18.5	16.6	17.8	18.5	18.5	17.7	15.7	15.5	16.8	18.1	16.5	14.5
PH6WC/OE3	20.6	21.5	18.5	18.5	17.5	16.5	17.5	16.5	18.6	19.5	22.5	19.3	19.8	18.3	18.4	17.7	18.6	17.5	20.5
PH4CV/WT	15.1	17.8	17.9	16.1	18.1	16.8	17.5	18.1	15.7	14.5	15.5	19.1	18.2	16.5	16.2	16.5	16.2	15.1	14.8	13.8
PH4CV/OE3	17.6	17.8	18.1	19.4	17.7	19.5	19.1	21.5	18.2	18.6	18.6	16.5	16.8	16.8	17.5	17.6	18.7	21.4	19.5
M017/WT	20.5	21.5	21.5	20.2	19.5	16.5	17.5	17.6	15.5	20.5	18.5	17.6	18.5	19.1	18.2	18.2	18.3	18.5
M017/OE3	19.6	20.5	22.6	19.6	21.7	21.3	20.5	20.6	21.6	22.8	21.7	20.8	21.7	21.6	21.8	21.4	20.5	24.5
